# Supplementary material for: 3-Phenyl-1,5-di-2-thienylpentane-1,5-dione
Source: Acta Crystallogr Sect E Struct Rep Online. 2008 Apr 16;64(Pt 5):o853. doi: 10.1107/S1600536808009884 (PMC2961221; doi:10.1107/S1600536808009884)
Supplement: Supplementary file 1 [file e-64-0o853-sup1.cif]

##############################################################################
###                                                                        ###
###        Electronic paper (Acta Crystallographica Section E)             ###
###                                                                        ###
##############################################################################
#                                                                            #
# This CIF contains the data in a paper accepted for publication in Acta     #
# Crystallographica Section E. It conforms to the requirements of Notes      #
# for Authors for Section E, and has been peer reviewed under the auspices   #
# of the IUCr Commission on Journals.                                        #
#                                                                            #
# Full details of the Crystallographic Information File format               #
# are given in the paper "The Crystallographic Information File (CIF):       #
# a New Standard Archive File for Crystallography" by S. R. Hall, F. H.      #
# Allen and I. D. Brown [Acta Cryst. (1991), A47, 655-685].                  #
#                                                                            #
# The current version of the core CIF dictionary is obtainable from          #
# ftp://ftp.iucr.org/pub/cif_core.dic. The current version number is 2.4.    #
#                                                                            #
# Software is freely available for graphical display of the structure(s) in  #
# this CIF.  For information consult the CIF home page http://www.iucr.org/  #
# cif/home.html                                                              #
#                                                                            #
# This file may be used for bona fide research purposes within the           #
# scientific community so long as proper attribution is given to the journal # 
# article from which it was obtained.                                        #
#                                                                            #
##############################################################################
                                             
data_I
_audit_creation_method     SHELXL-97
_chemical_name_systematic
;
3-Phenyl-1,5-di-2-thienylpentane-1,5-dione
;
_chemical_name_common     ?
_chemical_formula_moiety     'C19 H16 O2 S2'
_chemical_formula_sum     'C19 H16 O2 S2'
_chemical_formula_iupac     'C19 H16 O2 S2'
_chemical_formula_weight     340.44
_chemical_melting_point     ?
_symmetry_cell_setting     orthorhombic
_symmetry_space_group_name_H-M     'P n a 21'
loop_
    _symmetry_equiv_pos_as_xyz
    'x, y, z'
    '-x, -y, z+1/2'
    'x+1/2, -y+1/2, z'
    '-x+1/2, y+1/2, z+1/2'
_cell_length_a     27.912(3)
_cell_length_b     5.8607(8)
_cell_length_c     20.841(2)
_cell_angle_alpha     90.00
_cell_angle_beta     90.00
_cell_angle_gamma     90.00
_cell_volume     3409.2(7)
_cell_formula_units_Z     8
_cell_measurement_reflns_used     1120
_cell_measurement_theta_min     2.912
_cell_measurement_theta_max     25.005
_cell_measurement_temperature     298(2)
_exptl_crystal_description     block
_exptl_crystal_colour     yellow
_exptl_crystal_size_max     0.26
_exptl_crystal_size_mid     0.17
_exptl_crystal_size_min     0.09
_exptl_crystal_density_diffrn     1.327
_exptl_crystal_density_meas     ?
_exptl_crystal_density_method     'not measured'
_exptl_crystal_F_000     1424
_exptl_absorpt_coefficient_mu     0.319
_exptl_absorpt_correction_type     multi-scan
_exptl_absorpt_process_details     '(SADABS; Sheldrick, 1996)'
_exptl_absorpt_correction_T_min     0.9218
_exptl_absorpt_correction_T_max     0.9719
_exptl_special_details
;
;
_diffrn_ambient_temperature     298(2)
_diffrn_radiation_type     MoK\a
_diffrn_radiation_wavelength     0.71073
_diffrn_radiation_source     'fine-focus sealed tube'
_diffrn_radiation_monochromator     graphite
_diffrn_measurement_device_type     'Bruker SMART CCD area-detector'
_diffrn_measurement_method     '\f and \w'
_diffrn_detector_area_resol_mean     ?
_diffrn_reflns_number     13190
_diffrn_reflns_av_R_equivalents     0.1204
_diffrn_reflns_av_sigmaI/netI     0.1664
_diffrn_reflns_theta_min     1.46
_diffrn_reflns_theta_max     25.00
_diffrn_reflns_theta_full     25.00
_diffrn_measured_fraction_theta_max     1.000
_diffrn_measured_fraction_theta_full     1.000
_diffrn_reflns_limit_h_min     -14
_diffrn_reflns_limit_h_max     33
_diffrn_reflns_limit_k_min     -6
_diffrn_reflns_limit_k_max     6
_diffrn_reflns_limit_l_min     -24
_diffrn_reflns_limit_l_max     20
_diffrn_standards_number     ?
_diffrn_standards_interval_count     ?
_diffrn_standards_interval_time     ?
_diffrn_standards_decay_%     ?
_refine_special_details
;
Refinement of <i>F</i>^2^ against ALL reflections. The weighted <i>R</i>-factor
<i>wR</i> and goodness of fit <i>S</i> are based on <i>F</i>^2^, conventional
<i>R</i>-factors <i>R</i> are based on <i>F</i>, with <i>F</i> set to zero for
negative <i>F</i>^2^. The threshold expression of <i>F</i>^2^ >
\s(<i>F</i>^2^) is used only for calculating <i>R</i>-factors(gt) <i>etc</i>.
and is not relevant to the choice of reflections for refinement.
<i>R</i>-factors based on <i>F</i>^2^ are statistically about twice as large
as those based on <i>F</i>, and <i>R</i>- factors based on ALL data will be
even larger.
;
_reflns_number_total     5636
_reflns_number_gt     2006
_reflns_threshold_expression     I>2\s(I)
_refine_ls_structure_factor_coef     Fsqd
_refine_ls_matrix_type     full
_refine_ls_R_factor_all     0.2071
_refine_ls_R_factor_gt     0.0856
_refine_ls_wR_factor_gt     0.1649
_refine_ls_wR_factor_ref     0.1922
_refine_ls_goodness_of_fit_ref     1.018
_refine_ls_restrained_S_all     1.018
_refine_ls_number_reflns     5636
_refine_ls_number_parameters     415
_refine_ls_number_restraints     1
_refine_ls_hydrogen_treatment     constr
_refine_ls_weighting_scheme     calc
_refine_ls_weighting_details
                 'calc w=1/[\s^2^(Fo^2^)+(0.0478P)^2^] where P=(Fo^2^+2Fc^2^)/3'
_atom_sites_solution_hydrogens     geom
_atom_sites_solution_primary     direct
_atom_sites_solution_secondary     difmap
_refine_ls_shift/su_max     0.001
_refine_ls_shift/su_mean     0.000
_refine_diff_density_max     0.364
_refine_diff_density_min     -0.454
_refine_ls_extinction_method     none
_refine_ls_extinction_coef     ?
_refine_ls_abs_structure_details     'Flack (1983), 2565 Friedel pairs'
_refine_ls_abs_structure_Flack     0.18(15)
loop_
    _atom_type_symbol
    _atom_type_description
    _atom_type_scat_dispersion_real
    _atom_type_scat_dispersion_imag
    _atom_type_scat_source
    'C' 'C' 0.0033 0.0016
                         'International Tables Vol C Tables 4.2.6.8 and 6.1.1.4'
    'H' 'H' 0.0000 0.0000
                         'International Tables Vol C Tables 4.2.6.8 and 6.1.1.4'
    'O' 'O' 0.0106 0.0060
                         'International Tables Vol C Tables 4.2.6.8 and 6.1.1.4'
    'S' 'S' 0.1246 0.1234
                         'International Tables Vol C Tables 4.2.6.8 and 6.1.1.4'
_computing_data_collection     'SMART (Siemens, 1996)'
_computing_cell_refinement     'SAINT (Siemens, 1996)'
_computing_data_reduction     'SAINT (Siemens, 1996)'
_computing_structure_solution     'SHELXS97 (Sheldrick, 2008)'
_computing_structure_refinement     'SHELXL97 (Sheldrick, 2008)'
_computing_molecular_graphics     'SHELXTL (Sheldrick, 2008)'
_computing_publication_material     'SHELXTL (Sheldrick, 2008)'
loop_
    _atom_site_type_symbol
    _atom_site_label
    _atom_site_fract_x
    _atom_site_fract_y
    _atom_site_fract_z
    _atom_site_U_iso_or_equiv
    _atom_site_adp_type
    _atom_site_calc_flag
    _atom_site_refinement_flags
    _atom_site_occupancy
    _atom_site_disorder_assembly
    _atom_site_disorder_group
    O O1 0.4895(3) 0.4760(15) -0.0653(3) 0.100(3) Uani d . 1 . .
    O O2 0.5431(3) 0.5207(16) 0.1105(5) 0.117(3) Uani d . 1 . .
    O O3 0.2607(3) 1.1103(14) 0.1107(3) 0.093(2) Uani d . 1 . .
    O O4 0.2020(3) 0.8734(18) -0.0734(4) 0.117(3) Uani d . 1 . .
    S S1 0.49589(12) 0.5733(5) -0.20432(17) 0.0981(11) Uani d . 1 . .
    S S2 0.62799(13) 0.6688(7) 0.18264(19) 0.1168(13) Uani d . 1 . .
    S S3 0.25330(11) 1.0432(5) 0.24992(17) 0.0937(10) Uani d . 1 . .
    S S4 0.11681(15) 0.6173(10) -0.1171(2) 0.1467(19) Uani d . 1 . .
    C C1 0.4854(4) 0.772(2) -0.2610(6) 0.091(4) Uani d . 1 . .
    H H1 0.4894 0.7482 -0.3048 0.109 Uiso calc R 1 . .
    C C2 0.4704(4) 0.969(2) -0.2348(6) 0.081(3) Uani d . 1 . .
    H H2 0.4640 1.1001 -0.2585 0.098 Uiso calc R 1 . .
    C C3 0.4655(4) 0.957(2) -0.1689(6) 0.078(3) Uani d . 1 . .
    H H3 0.4550 1.0777 -0.1436 0.094 Uiso calc R 1 . .
    C C4 0.4779(3) 0.747(2) -0.1452(6) 0.064(3) Uani d . 1 . .
    C C5 0.4773(4) 0.676(2) -0.0809(6) 0.074(3) Uani d . 1 . .
    C C6 0.4575(4) 0.8254(19) -0.0275(5) 0.075(3) Uani d . 1 . .
    H H6A 0.4648 0.9830 -0.0378 0.089 Uiso calc R 1 . .
    H H6B 0.4229 0.8103 -0.0276 0.089 Uiso calc R 1 . .
    C C7 0.4748(4) 0.7802(17) 0.0391(5) 0.058(3) Uani d . 1 . .
    H H7 0.4733 0.6147 0.0455 0.070 Uiso calc R 1 . .
    C C8 0.5276(3) 0.8490(17) 0.0456(5) 0.064(3) Uani d . 1 . .
    H H8A 0.5434 0.8245 0.0047 0.077 Uiso calc R 1 . .
    H H8B 0.5293 1.0107 0.0552 0.077 Uiso calc R 1 . .
    C C9 0.5549(4) 0.718(2) 0.0976(6) 0.075(4) Uani d . 1 . .
    C C10 0.5955(4) 0.820(2) 0.1275(5) 0.087(4) Uani d . 1 . .
    C C11 0.6126(4) 1.045(2) 0.1228(6) 0.090(4) Uani d . 1 . .
    H H11 0.5995 1.1584 0.0970 0.108 Uiso calc R 1 . .
    C C12 0.6526(5) 1.072(2) 0.1631(7) 0.102(4) Uani d . 1 . .
    H H12 0.6699 1.2077 0.1654 0.123 Uiso calc R 1 . .
    C C13 0.6638(4) 0.890(2) 0.1975(6) 0.107(4) Uani d . 1 . .
    H H13 0.6890 0.8860 0.2268 0.128 Uiso calc R 1 . .
    C C14 0.4456(3) 0.8857(19) 0.0911(6) 0.061(3) Uani d . 1 . .
    C C15 0.4379(4) 0.782(2) 0.1486(7) 0.078(3) Uani d . 1 . .
    H H15 0.4512 0.6389 0.1559 0.093 Uiso calc R 1 . .
    C C16 0.4109(4) 0.883(3) 0.1972(7) 0.095(4) Uani d . 1 . .
    H H16 0.4060 0.8063 0.2356 0.114 Uiso calc R 1 . .
    C C17 0.3914(5) 1.096(3) 0.1884(7) 0.100(5) Uani d . 1 . .
    H H17 0.3740 1.1666 0.2210 0.121 Uiso calc R 1 . .
    C C18 0.3979(4) 1.200(2) 0.1324(8) 0.088(4) Uani d . 1 . .
    H H18 0.3832 1.3399 0.1258 0.105 Uiso calc R 1 . .
    C C19 0.4253(4) 1.1110(19) 0.0834(6) 0.083(3) Uani d . 1 . .
    H H19 0.4307 1.1945 0.0462 0.100 Uiso calc R 1 . .
    C C20 0.2648(4) 0.857(3) 0.3085(5) 0.099(4) Uani d . 1 . .
    H H20 0.2570 0.8801 0.3514 0.119 Uiso calc R 1 . .
    C C21 0.2870(4) 0.667(2) 0.2862(7) 0.094(4) Uani d . 1 . .
    H H21 0.2972 0.5507 0.3135 0.113 Uiso calc R 1 . .
    C C22 0.2936(3) 0.6553(17) 0.2214(4) 0.049(3) Uani d . 1 . .
    H H22 0.3067 0.5334 0.1988 0.058 Uiso calc R 1 . .
    C C23 0.2767(3) 0.8648(17) 0.1944(5) 0.059(3) Uani d . 1 . .
    C C24 0.2767(3) 0.925(2) 0.1271(6) 0.067(3) Uani d . 1 . .
    C C25 0.2983(4) 0.7695(18) 0.0785(5) 0.069(3) Uani d . 1 . .
    H H25A 0.3320 0.8066 0.0746 0.083 Uiso calc R 1 . .
    H H25B 0.2961 0.6145 0.0946 0.083 Uiso calc R 1 . .
    C C26 0.2767(3) 0.7758(17) 0.0135(5) 0.060(3) Uani d . 1 . .
    H H26 0.2717 0.9366 0.0024 0.072 Uiso calc R 1 . .
    C C27 0.2264(4) 0.6603(19) 0.0151(5) 0.072(3) Uani d . 1 . .
    H H27A 0.2310 0.4973 0.0203 0.087 Uiso calc R 1 . .
    H H27B 0.2095 0.7148 0.0527 0.087 Uiso calc R 1 . .
    C C28 0.1956(5) 0.698(3) -0.0415(7) 0.090(4) Uani d . 1 . .
    C C29 0.1564(5) 0.554(4) -0.0595(8) 0.125(6) Uani d . 1 . .
    C C30 0.1481(6) 0.341(4) -0.0319(8) 0.141(7) Uani d . 1 . .
    H H30 0.1666 0.2724 0.0000 0.169 Uiso calc R 1 . .
    C C31 0.1071(6) 0.247(3) -0.0608(8) 0.141(7) Uani d . 1 . .
    H H31 0.0953 0.1058 -0.0480 0.169 Uiso calc R 1 . .
    C C32 0.0852(6) 0.368(3) -0.1074(9) 0.144(7) Uani d . 1 . .
    H H32 0.0581 0.3241 -0.1302 0.173 Uiso calc R 1 . .
    C C33 0.3080(3) 0.6706(19) -0.0394(5) 0.054(3) Uani d . 1 . .
    C C34 0.3164(4) 0.7746(18) -0.0964(6) 0.066(3) Uani d . 1 . .
    H H34 0.3017 0.9139 -0.1048 0.079 Uiso calc R 1 . .
    C C35 0.3456(5) 0.683(3) -0.1420(6) 0.086(4) Uani d . 1 . .
    H H35 0.3525 0.7628 -0.1793 0.103 Uiso calc R 1 . .
    C C36 0.3646(4) 0.470(3) -0.1320(7) 0.098(4) Uani d . 1 . .
    H H36 0.3828 0.4010 -0.1638 0.117 Uiso calc R 1 . .
    C C37 0.3570(4) 0.364(2) -0.0771(7) 0.088(4) Uani d . 1 . .
    H H37 0.3719 0.2247 -0.0703 0.106 Uiso calc R 1 . .
    C C38 0.3279(4) 0.4499(18) -0.0293(5) 0.071(3) Uani d . 1 . .
    H H38 0.3216 0.3671 0.0078 0.086 Uiso calc R 1 . .
loop_
    _atom_site_aniso_label
    _atom_site_aniso_U_11
    _atom_site_aniso_U_22
    _atom_site_aniso_U_33
    _atom_site_aniso_U_12
    _atom_site_aniso_U_13
    _atom_site_aniso_U_23
    O1 0.139(7) 0.062(6) 0.100(6) 0.030(5) -0.003(5) -0.002(5)
    O2 0.103(7) 0.085(7) 0.163(8) -0.004(5) -0.025(6) 0.055(6)
    O3 0.127(7) 0.055(6) 0.096(6) -0.017(5) -0.016(5) -0.007(5)
    O4 0.072(6) 0.154(10) 0.125(8) 0.003(6) 0.026(5) 0.043(7)
    S1 0.127(3) 0.068(2) 0.100(2) 0.006(2) 0.014(2) -0.017(2)
    S2 0.098(3) 0.120(3) 0.133(3) 0.028(2) -0.036(2) -0.004(3)
    S3 0.102(2) 0.085(2) 0.094(2) 0.001(2) -0.003(2) -0.020(2)
    S4 0.077(3) 0.214(5) 0.149(4) -0.018(3) 0.024(3) -0.068(4)
    C1 0.115(10) 0.074(10) 0.083(10) -0.017(8) 0.020(8) -0.015(8)
    C2 0.108(9) 0.056(9) 0.080(10) 0.004(7) 0.004(8) 0.009(7)
    C3 0.091(9) 0.071(10) 0.072(9) 0.007(7) 0.003(7) -0.005(8)
    C4 0.046(6) 0.090(11) 0.056(8) -0.007(6) -0.005(6) -0.001(7)
    C5 0.063(8) 0.059(8) 0.100(10) 0.015(6) -0.009(7) -0.021(8)
    C6 0.074(7) 0.073(8) 0.076(9) 0.013(6) -0.008(7) -0.011(7)
    C7 0.068(8) 0.047(7) 0.060(7) -0.002(5) -0.008(7) 0.000(5)
    C8 0.062(8) 0.065(8) 0.066(7) -0.005(6) -0.004(6) 0.011(6)
    C9 0.042(7) 0.089(10) 0.094(10) 0.010(7) 0.009(7) 0.017(8)
    C10 0.067(9) 0.085(10) 0.109(10) 0.023(8) -0.022(7) -0.013(8)
    C11 0.077(9) 0.083(10) 0.110(10) 0.016(8) -0.016(8) -0.022(8)
    C12 0.091(10) 0.088(11) 0.128(12) 0.010(8) -0.020(9) -0.017(9)
    C13 0.087(10) 0.107(12) 0.125(11) 0.026(9) -0.024(8) -0.023(10)
    C14 0.056(7) 0.054(8) 0.072(9) -0.004(6) -0.015(6) -0.004(7)
    C15 0.083(9) 0.065(8) 0.085(10) -0.002(7) -0.014(8) 0.005(8)
    C16 0.068(9) 0.124(14) 0.094(11) -0.019(9) 0.000(8) 0.003(10)
    C17 0.076(9) 0.149(16) 0.077(11) -0.008(10) 0.008(8) -0.025(11)
    C18 0.076(9) 0.088(10) 0.099(11) 0.009(7) -0.006(8) -0.032(10)
    C19 0.105(10) 0.051(9) 0.093(9) -0.005(7) 0.002(8) -0.018(7)
    C20 0.076(8) 0.176(15) 0.046(8) 0.022(9) 0.006(6) -0.008(9)
    C21 0.073(8) 0.087(10) 0.123(13) -0.017(7) 0.022(8) 0.012(10)
    C22 0.067(7) 0.053(7) 0.026(6) -0.008(5) 0.001(5) 0.002(5)
    C23 0.052(6) 0.074(8) 0.050(7) 0.013(5) -0.011(6) -0.003(6)
    C24 0.054(7) 0.048(8) 0.098(10) -0.002(6) -0.006(6) 0.010(8)
    C25 0.074(8) 0.069(8) 0.064(8) -0.016(6) -0.002(7) -0.011(6)
    C26 0.052(7) 0.057(7) 0.069(8) -0.001(5) 0.004(6) 0.013(6)
    C27 0.066(8) 0.084(9) 0.067(8) -0.001(6) 0.004(6) 0.002(6)
    C28 0.091(10) 0.103(11) 0.076(10) -0.019(9) -0.007(8) 0.008(8)
    C29 0.057(10) 0.182(19) 0.134(15) 0.002(12) 0.018(10) -0.077(14)
    C30 0.078(12) 0.18(2) 0.163(17) 0.000(13) 0.018(11) -0.081(15)
    C31 0.079(13) 0.19(2) 0.159(17) -0.002(12) 0.017(11) -0.078(15)
    C32 0.080(12) 0.19(2) 0.161(17) 0.004(12) 0.023(11) -0.088(14)
    C33 0.046(6) 0.064(8) 0.052(7) 0.011(5) 0.002(5) -0.006(6)
    C34 0.075(8) 0.059(8) 0.063(9) 0.015(6) 0.004(7) 0.015(6)
    C35 0.091(10) 0.109(13) 0.058(9) 0.012(8) -0.020(8) 0.005(8)
    C36 0.085(9) 0.134(16) 0.074(10) -0.019(10) 0.004(8) -0.043(10)
    C37 0.092(10) 0.084(10) 0.088(10) -0.024(8) 0.012(9) -0.039(10)
    C38 0.093(8) 0.039(7) 0.083(9) -0.013(6) 0.001(7) -0.002(6)
_geom_special_details
;
All e.s.d.'s (except the e.s.d. in the dihedral angle between two l.s. planes)
are estimated using the full covariance matrix. The cell e.s.d.'s are taken
into account individually in the estimation of e.s.d.'s in distances, angles
and torsion angles; correlations between e.s.d.'s in cell parameters are only
used when they are defined by crystal symmetry. An approximate (isotropic)
treatment of cell e.s.d.'s is used for estimating e.s.d.'s involving l.s.
planes.
;
loop_
    _geom_bond_atom_site_label_1
    _geom_bond_atom_site_label_2
    _geom_bond_site_symmetry_2
    _geom_bond_distance
    _geom_bond_publ_flag
    O1 C5 . 1.263(12) ?
    O2 C9 . 1.232(12) ?
    O3 C24 . 1.225(11) ?
    O4 C28 . 1.239(13) ?
    S1 C4 . 1.674(11) ?
    S1 C1 . 1.683(13) ?
    S2 C13 . 1.667(14) ?
    S2 C10 . 1.712(11) ?
    S3 C20 . 1.671(13) ?
    S3 C23 . 1.692(10) ?
    S4 C29 . 1.672(17) ?
    S4 C32 . 1.72(2) ?
    C1 C2 . 1.346(14) ?
    C1 H1 . 0.9300 ?
    C2 C3 . 1.380(12) ?
    C2 H2 . 0.9300 ?
    C3 C4 . 1.373(13) ?
    C3 H3 . 0.9300 ?
    C4 C5 . 1.404(15) ?
    C5 C6 . 1.520(14) ?
    C6 C7 . 1.493(13) ?
    C6 H6A . 0.9700 ?
    C6 H6B . 0.9700 ?
    C7 C14 . 1.489(13) ?
    C7 C8 . 1.534(12) ?
    C7 H7 . 0.9800 ?
    C8 C9 . 1.530(14) ?
    C8 H8A . 0.9700 ?
    C8 H8B . 0.9700 ?
    C9 C10 . 1.425(15) ?
    C10 C11 . 1.405(15) ?
    C11 C12 . 1.408(15) ?
    C11 H11 . 0.9300 ?
    C12 C13 . 1.323(15) ?
    C12 H12 . 0.9300 ?
    C13 H13 . 0.9300 ?
    C14 C15 . 1.361(14) ?
    C14 C19 . 1.446(14) ?
    C15 C16 . 1.394(15) ?
    C15 H15 . 0.9300 ?
    C16 C17 . 1.374(17) ?
    C16 H16 . 0.9300 ?
    C17 C18 . 1.328(16) ?
    C17 H17 . 0.9300 ?
    C18 C19 . 1.376(14) ?
    C18 H18 . 0.9300 ?
    C19 H19 . 0.9300 ?
    C20 C21 . 1.356(15) ?
    C20 H20 . 0.9300 ?
    C21 C22 . 1.364(13) ?
    C21 H21 . 0.9300 ?
    C22 C23 . 1.430(12) ?
    C22 H22 . 0.9300 ?
    C23 C24 . 1.445(14) ?
    C24 C25 . 1.488(14) ?
    C25 C26 . 1.484(12) ?
    C25 H25A . 0.9700 ?
    C25 H25B . 0.9700 ?
    C26 C33 . 1.536(13) ?
    C26 C27 . 1.557(12) ?
    C26 H26 . 0.9800 ?
    C27 C28 . 1.477(16) ?
    C27 H27A . 0.9700 ?
    C27 H27B . 0.9700 ?
    C28 C29 . 1.433(19) ?
    C29 C30 . 1.39(2) ?
    C30 C31 . 1.41(2) ?
    C30 H30 . 0.9300 ?
    C31 C32 . 1.35(2) ?
    C31 H31 . 0.9300 ?
    C32 H32 . 0.9300 ?
    C33 C34 . 1.357(13) ?
    C33 C38 . 1.423(13) ?
    C34 C35 . 1.362(14) ?
    C34 H34 . 0.9300 ?
    C35 C36 . 1.368(16) ?
    C35 H35 . 0.9300 ?
    C36 C37 . 1.318(15) ?
    C36 H36 . 0.9300 ?
    C37 C38 . 1.379(14) ?
    C37 H37 . 0.9300 ?
    C38 H38 . 0.9300 ?
loop_
    _geom_angle_atom_site_label_1
    _geom_angle_atom_site_label_2
    _geom_angle_atom_site_label_3
    _geom_angle_site_symmetry_1
    _geom_angle_site_symmetry_3
    _geom_angle
    _geom_angle_publ_flag
    C4 S1 C1 . . 92.5(6) ?
    C13 S2 C10 . . 92.3(7) ?
    C20 S3 C23 . . 91.2(6) ?
    C29 S4 C32 . . 93.7(10) ?
    C2 C1 S1 . . 111.3(10) ?
    C2 C1 H1 . . 124.3 ?
    S1 C1 H1 . . 124.3 ?
    C1 C2 C3 . . 113.0(12) ?
    C1 C2 H2 . . 123.5 ?
    C3 C2 H2 . . 123.5 ?
    C4 C3 C2 . . 112.2(11) ?
    C4 C3 H3 . . 123.9 ?
    C2 C3 H3 . . 123.9 ?
    C3 C4 C5 . . 127.3(11) ?
    C3 C4 S1 . . 110.9(9) ?
    C5 C4 S1 . . 121.8(10) ?
    O1 C5 C4 . . 121.0(11) ?
    O1 C5 C6 . . 116.4(12) ?
    C4 C5 C6 . . 122.3(11) ?
    C7 C6 C5 . . 117.4(10) ?
    C7 C6 H6A . . 107.9 ?
    C5 C6 H6A . . 107.9 ?
    C7 C6 H6B . . 107.9 ?
    C5 C6 H6B . . 107.9 ?
    H6A C6 H6B . . 107.2 ?
    C14 C7 C6 . . 115.2(9) ?
    C14 C7 C8 . . 110.6(9) ?
    C6 C7 C8 . . 110.2(9) ?
    C14 C7 H7 . . 106.8 ?
    C6 C7 H7 . . 106.8 ?
    C8 C7 H7 . . 106.8 ?
    C9 C8 C7 . . 114.1(9) ?
    C9 C8 H8A . . 108.7 ?
    C7 C8 H8A . . 108.7 ?
    C9 C8 H8B . . 108.7 ?
    C7 C8 H8B . . 108.7 ?
    H8A C8 H8B . . 107.6 ?
    O2 C9 C10 . . 120.7(11) ?
    O2 C9 C8 . . 119.5(11) ?
    C10 C9 C8 . . 119.6(11) ?
    C11 C10 C9 . . 129.3(11) ?
    C11 C10 S2 . . 110.6(10) ?
    C9 C10 S2 . . 119.9(10) ?
    C10 C11 C12 . . 109.5(12) ?
    C10 C11 H11 . . 125.2 ?
    C12 C11 H11 . . 125.2 ?
    C13 C12 C11 . . 114.8(14) ?
    C13 C12 H12 . . 122.6 ?
    C11 C12 H12 . . 122.6 ?
    C12 C13 S2 . . 112.7(11) ?
    C12 C13 H13 . . 123.7 ?
    S2 C13 H13 . . 123.7 ?
    C15 C14 C19 . . 116.2(11) ?
    C15 C14 C7 . . 122.8(11) ?
    C19 C14 C7 . . 120.9(11) ?
    C14 C15 C16 . . 122.4(12) ?
    C14 C15 H15 . . 118.8 ?
    C16 C15 H15 . . 118.8 ?
    C17 C16 C15 . . 120.3(14) ?
    C17 C16 H16 . . 119.9 ?
    C15 C16 H16 . . 119.9 ?
    C18 C17 C16 . . 118.4(14) ?
    C18 C17 H17 . . 120.8 ?
    C16 C17 H17 . . 120.8 ?
    C17 C18 C19 . . 123.8(13) ?
    C17 C18 H18 . . 118.1 ?
    C19 C18 H18 . . 118.1 ?
    C18 C19 C14 . . 118.7(12) ?
    C18 C19 H19 . . 120.6 ?
    C14 C19 H19 . . 120.6 ?
    C21 C20 S3 . . 112.0(10) ?
    C21 C20 H20 . . 124.0 ?
    S3 C20 H20 . . 124.0 ?
    C20 C21 C22 . . 116.1(13) ?
    C20 C21 H21 . . 121.9 ?
    C22 C21 H21 . . 121.9 ?
    C21 C22 C23 . . 107.7(10) ?
    C21 C22 H22 . . 126.2 ?
    C23 C22 H22 . . 126.2 ?
    C22 C23 C24 . . 126.2(9) ?
    C22 C23 S3 . . 112.8(8) ?
    C24 C23 S3 . . 120.9(8) ?
    O3 C24 C23 . . 119.1(11) ?
    O3 C24 C25 . . 120.0(11) ?
    C23 C24 C25 . . 120.7(10) ?
    C26 C25 C24 . . 116.2(10) ?
    C26 C25 H25A . . 108.2 ?
    C24 C25 H25A . . 108.2 ?
    C26 C25 H25B . . 108.2 ?
    C24 C25 H25B . . 108.2 ?
    H25A C25 H25B . . 107.4 ?
    C25 C26 C33 . . 114.4(9) ?
    C25 C26 C27 . . 109.6(8) ?
    C33 C26 C27 . . 110.7(8) ?
    C25 C26 H26 . . 107.3 ?
    C33 C26 H26 . . 107.3 ?
    C27 C26 H26 . . 107.3 ?
    C28 C27 C26 . . 116.3(10) ?
    C28 C27 H27A . . 108.2 ?
    C26 C27 H27A . . 108.2 ?
    C28 C27 H27B . . 108.2 ?
    C26 C27 H27B . . 108.2 ?
    H27A C27 H27B . . 107.4 ?
    O4 C28 C29 . . 117.4(15) ?
    O4 C28 C27 . . 117.9(13) ?
    C29 C28 C27 . . 124.6(15) ?
    C30 C29 C28 . . 123.0(19) ?
    C30 C29 S4 . . 112.8(14) ?
    C28 C29 S4 . . 124.1(17) ?
    C29 C30 C31 . . 108(2) ?
    C29 C30 H30 . . 126.1 ?
    C31 C30 H30 . . 126.1 ?
    C32 C31 C30 . . 118(2) ?
    C32 C31 H31 . . 120.9 ?
    C30 C31 H31 . . 120.9 ?
    C31 C32 S4 . . 107.4(15) ?
    C31 C32 H32 . . 126.3 ?
    S4 C32 H32 . . 126.3 ?
    C34 C33 C38 . . 118.0(10) ?
    C34 C33 C26 . . 123.2(10) ?
    C38 C33 C26 . . 118.8(10) ?
    C33 C34 C35 . . 122.4(11) ?
    C33 C34 H34 . . 118.8 ?
    C35 C34 H34 . . 118.8 ?
    C34 C35 C36 . . 119.1(13) ?
    C34 C35 H35 . . 120.5 ?
    C36 C35 H35 . . 120.5 ?
    C37 C36 C35 . . 119.9(14) ?
    C37 C36 H36 . . 120.1 ?
    C35 C36 H36 . . 120.1 ?
    C36 C37 C38 . . 123.3(14) ?
    C36 C37 H37 . . 118.3 ?
    C38 C37 H37 . . 118.3 ?
    C37 C38 C33 . . 117.0(11) ?
    C37 C38 H38 . . 121.5 ?
    C33 C38 H38 . . 121.5 ?
loop_
    _geom_hbond_atom_site_label_D
    _geom_hbond_atom_site_label_H
    _geom_hbond_atom_site_label_A
    _geom_hbond_site_symmetry_A
    _geom_hbond_distance_DH
    _geom_hbond_distance_HA
    _geom_hbond_distance_DA
    _geom_hbond_angle_DHA
    C21 H21 O4 4_545 0.93 2.58 3.407(16) 148.9
    C1 H1 O2 2_664 0.93 2.54 3.279(15) 137.1
data_global
_journal_date_recd_electronic     2008-03-25
_journal_date_accepted     2008-04-10
_journal_name_full     'Acta Crystallographica, Section E'
_journal_year     2008
_journal_volume     64
_journal_issue      5
_journal_page_first     o853
_journal_page_last     o853
_journal_paper_category     QO
_journal_coeditor_code     CV2395
_publ_contact_author_name     'Xian-Qiang Huang'
_publ_contact_author_address
;
College of Chemistry and Chemical Engineering
Liaocheng University
Shandong 252059
P.R.China
;
_publ_contact_author_email     hxqqxh2008@163.com
_publ_contact_author_fax     '86 635 8239121'
_publ_contact_author_phone     '86 635 8230682'
_publ_section_title
;
3-Phenyl-1,5-di-2-thienylpentane-1,5-dione
;
loop_
    _publ_author_name
    _publ_author_address
    'Tuan-Jie Meng'
;
Department of  Chemistry,
Shangqiu Normal University,
Shangqiu Henan Province 476000
People's Republic of China
;
    'Xian-Qiang Huang'
;
Department of Chemistry
Liaocheng University
Liaocheng 252059
People's Republic of China
;
    'Qing-Peng He'
;
Department of Chemistry
Liaocheng University
Liaocheng 252059
People's Republic of China
;
    'Jian-Yong Wang'
;
Department of Chemistry
Liaocheng University
Liaocheng 252059
People's Republic of China
;
