# Supplementary material for: 3-Phenyl-1,5-di-2-thienylpentane-1,5-dione
Source: Acta Crystallogr Sect E Struct Rep Online. 2008 Apr 16;64(Pt 5):o853. doi: 10.1107/S1600536808009884 (PMC2961221; doi:10.1107/S1600536808009884)
Supplement: Supplementary file 2 [file e-64-0o853-Isup2.hkl]

# 
# h,k,l, Fc-squared, Fo-squared, sigma(Fo-squared) and status flag 
# 
data_I
_shelx_title ' 070824b in Pna2(1)' 
_shelx_refln_list_code          4 
_shelx_F_calc_maximum      310.78 
_exptl_crystal_F_000      1424.00 
_reflns_d_resolution_high  0.8407 
 
loop_ 
 _symmetry_equiv_pos_as_xyz 
 'x, y, z' 
 '-x, -y, z+1/2' 
 'x+1/2, -y+1/2, z' 
 '-x+1/2, y+1/2, z+1/2' 
 
_cell_length_a    27.9119 
_cell_length_b     5.8607 
_cell_length_c    20.8410 
_cell_angle_alpha  90.000 
_cell_angle_beta   90.000 
_cell_angle_gamma  90.000 
 
_shelx_F_squared_multiplier     1.000 
 
loop_ 
 _refln_index_h 
 _refln_index_k 
 _refln_index_l 
 _refln_F_squared_calc 
 _refln_F_squared_meas 
 _refln_F_squared_sigma 
 _refln_observed_status 
   0   0 -24       33.07      -13.36     75.57 o 
   2   0 -24        4.93       30.36     58.56 o 
   4   0 -24       15.74      -17.08     49.97 o 
   6   0 -24        5.54       10.44     53.86 o 
   8   0 -24        0.55       14.61     61.37 o 
   1   1 -24        0.58       15.71     53.29 o 
   2   1 -24       13.41       26.81     50.98 o 
   3   1 -24        3.40       22.69     50.08 o 
   4   1 -24        0.22       29.34     56.81 o 
   5   1 -24       16.05        8.72     53.52 o 
   6   1 -24        5.32       73.97     68.90 o 
   2   0 -23        7.48      -53.01     55.85 o 
   4   0 -23       12.62       -5.67     53.94 o 
   6   0 -23        6.71      -54.69     64.71 o 
   8   0 -23        6.79      -15.45     57.20 o 
  10   0 -23        2.47        9.18     74.73 o 
  12   0 -23        1.45       18.79     60.95 o 
   0   1 -23       54.59       70.86     79.25 o 
   1   1 -23       16.97       20.45     52.03 o 
   2   1 -23        8.33        5.69     50.09 o 
   3   1 -23       23.07       65.06     49.12 o 
   4   1 -23       41.02       35.15     55.04 o 
   5   1 -23        7.85       -1.03     53.00 o 
   6   1 -23       43.45       14.82     47.82 o 
   7   1 -23        0.30      -21.20     47.17 o 
   8   1 -23        1.20       29.71     49.76 o 
   9   1 -23        1.16        6.05     42.22 o 
  10   1 -23        4.99       43.54     75.98 o 
  11   1 -23       12.74       18.14     48.70 o 
   1   2 -23        0.33       36.82     44.58 o 
   2   2 -23        9.61       18.55     42.15 o 
   3   2 -23       13.33        2.44     44.59 o 
   4   2 -23        2.27       52.30     48.50 o 
   5   2 -23       10.16       34.97     58.33 o 
   6   2 -23        1.54       24.43     47.56 o 
   7   2 -23       13.14        3.45     45.39 o 
   0   0 -22       13.71       43.84    105.63 o 
   2   0 -22        1.67       46.93     64.05 o 
   4   0 -22       48.88       14.23     66.80 o 
   6   0 -22       20.93       31.80     70.73 o 
   8   0 -22       66.78      121.91    104.37 o 
  10   0 -22        8.26       30.89     74.73 o 
  12   0 -22       93.44       87.67     87.26 o 
  14   0 -22        1.18      -45.09     61.37 o 
   1   1 -22       12.36       11.91     50.71 o 
   2   1 -22       17.07       44.99     48.02 o 
   3   1 -22       70.70      121.27     63.38 o 
   4   1 -22       64.01       63.50     58.99 o 
   5   1 -22       14.18       41.15     42.58 o 
   6   1 -22       17.35       54.43     52.73 o 
   7   1 -22        9.28       93.47     51.02 o 
   8   1 -22        1.69       -7.61     57.85 o 
   9   1 -22        3.63      -10.82     44.82 o 
  10   1 -22        6.99      -29.04     45.79 o 
  11   1 -22       22.29       -8.56     47.31 o 
  12   1 -22        3.43       37.26     51.69 o 
  13   1 -22        0.34       -1.22     44.14 o 
  14   1 -22        1.24      -14.21     42.40 o 
   0   2 -22       98.64      190.48     75.79 o 
   1   2 -22        3.05       39.61     45.12 o 
   2   2 -22        0.92       -8.27     42.20 o 
   3   2 -22       12.73       29.18     46.06 o 
   4   2 -22       32.25       64.30     51.04 o 
   5   2 -22       10.00       20.77     48.71 o 
   6   2 -22       14.39      -64.73     49.04 o 
   7   2 -22       19.77       11.70     47.66 o 
   8   2 -22        5.25       55.12     51.68 o 
   9   2 -22       34.00       50.78     51.96 o 
  10   2 -22        4.17      -13.40     43.13 o 
  11   2 -22       22.85        0.35     55.53 o 
   1   3 -22        1.33       45.20     38.51 o 
   2   3 -22        0.40      -21.83     38.53 o 
   3   3 -22       17.73       30.64     45.86 o 
   4   3 -22        2.04        2.05     42.87 o 
   5   3 -22       11.02       22.95     41.93 o 
   2   0 -21       30.54       37.78     72.28 o 
   4   0 -21        0.71        3.00     68.10 o 
   6   0 -21       80.35      124.41     69.74 o 
   8   0 -21        2.74        6.68    101.87 o 
  10   0 -21       10.40       -5.01     85.59 o 
  12   0 -21       15.15       56.36    101.87 o 
  14   0 -21        1.17      -26.30     88.51 o 
  16   0 -21        8.85      -45.09     73.06 o 
   0   1 -21       30.53       30.53    114.81 o 
   1   1 -21       11.88       22.84     49.96 o 
   2   1 -21       11.19        4.20     55.34 o 
   3   1 -21       47.41      107.35     55.13 o 
   4   1 -21       18.20       51.35     46.21 o 
   5   1 -21       82.82       86.23     49.45 o 
   6   1 -21       61.40       53.99     53.61 o 
   7   1 -21       23.69       10.06     47.66 o 
   8   1 -21       35.15       53.11     53.00 o 
   9   1 -21        8.18       16.50     56.16 o 
  10   1 -21       13.93       -4.17     49.64 o 
  11   1 -21        8.11      -19.34     49.99 o 
  12   1 -21        0.31      -17.69     47.81 o 
  13   1 -21       25.27        8.21     52.13 o 
  14   1 -21        0.65       -0.28     49.15 o 
  15   1 -21        0.44      -10.18     46.34 o 
  16   1 -21        2.70       -9.22     46.62 o 
   1   2 -21       25.14       12.94     43.72 o 
   2   2 -21       13.42        8.40     43.65 o 
   3   2 -21       25.65       34.10     48.67 o 
   4   2 -21       10.67        3.26     47.81 o 
   5   2 -21       29.44       61.53     56.89 o 
   6   2 -21        2.04       12.10     56.01 o 
   7   2 -21       14.15      -28.64     57.51 o 
   8   2 -21       14.81      -15.87     48.53 o 
   9   2 -21       18.39       30.51     50.63 o 
  10   2 -21        3.99       45.03     59.14 o 
  11   2 -21        3.22       23.70     54.56 o 
  12   2 -21       12.81       -2.91     54.74 o 
  13   2 -21        9.53      -18.20     56.62 o 
  14   2 -21       12.88       30.20     59.78 o 
   0   3 -21       64.48       50.14     58.76 o 
   1   3 -21        7.38      -27.46     38.97 o 
   2   3 -21       12.19       51.13     42.20 o 
   3   3 -21        4.89       15.31     42.37 o 
   4   3 -21        5.37        0.95     46.43 o 
   5   3 -21        0.49       -1.64     41.91 o 
   6   3 -21        1.25        8.59     44.54 o 
   7   3 -21       15.81       68.56     48.69 o 
   8   3 -21       24.29       40.53     55.51 o 
   9   3 -21       24.43       61.38     44.62 o 
  10   3 -21        4.48      -13.87     42.30 o 
   0   0 -20       33.34       40.50     79.74 o 
   2   0 -20      417.73      341.36     90.81 o 
   4   0 -20      222.01      316.44     89.00 o 
   6   0 -20       10.27       -3.98     70.24 o 
   8   0 -20       34.77       44.25     96.86 o 
  10   0 -20       65.60       92.27    116.06 o 
  12   0 -20      245.21      186.62    112.31 o 
  14   0 -20       26.23        1.67     87.67 o 
  16   0 -20       27.76       35.90     95.61 o 
  18   0 -20       35.58      116.48     96.44 o 
   1   1 -20       14.16       89.60     54.43 o 
   2   1 -20       96.76      120.13     57.99 o 
   3   1 -20      101.19       93.34     48.48 o 
   4   1 -20        6.79       48.18     45.20 o 
   5   1 -20       30.59      111.49     51.31 o 
   6   1 -20       59.41      110.84     53.57 o 
   7   1 -20       20.53        6.92     45.90 o 
   8   1 -20        0.15       25.68     51.15 o 
   9   1 -20       14.73       45.83     65.08 o 
  10   1 -20        1.09       28.93     57.51 o 
  11   1 -20       10.88       63.30     61.78 o 
  12   1 -20        4.18        3.78     58.73 o 
  13   1 -20       15.72      -11.08     58.42 o 
  14   1 -20       18.99      -70.11     62.00 o 
  15   1 -20        0.03       11.13     51.72 o 
  16   1 -20        0.73       -1.72     50.15 o 
  17   1 -20       11.36       61.19     59.16 o 
  18   1 -20       24.06       34.71     52.86 o 
  19   1 -20        6.13        8.83     50.10 o 
   0   2 -20        9.64      -15.34     66.71 o 
   1   2 -20        8.45       63.26     52.94 o 
   2   2 -20       48.31       49.77     49.99 o 
   3   2 -20       13.92       32.64     48.22 o 
   4   2 -20       12.62       -4.07     45.64 o 
   5   2 -20       13.72       60.17     49.08 o 
   6   2 -20       23.53      -12.59     55.16 o 
   7   2 -20       22.96       47.43     52.26 o 
   8   2 -20       54.09       46.80     54.16 o 
   9   2 -20       83.18       37.97     52.53 o 
  10   2 -20       12.54       38.10     62.02 o 
  11   2 -20        9.55      -36.37     56.15 o 
  12   2 -20        3.63       50.93     93.52 o 
  13   2 -20       31.67       64.92     60.33 o 
  14   2 -20        5.34       54.91     61.51 o 
  15   2 -20        5.62       -5.40     54.14 o 
  16   2 -20        2.84       31.10     54.25 o 
  17   2 -20        6.45       23.12     58.35 o 
   1   3 -20       18.72      -14.54     37.59 o 
   2   3 -20        2.54        4.18     43.95 o 
   3   3 -20       12.52       44.29     46.15 o 
   4   3 -20        2.31        3.25     47.38 o 
   5   3 -20       37.69       11.46     42.43 o 
   6   3 -20        9.14       -5.66     47.14 o 
   7   3 -20        4.08       11.81     43.66 o 
   8   3 -20        0.23       15.33     44.08 o 
   9   3 -20        3.95       15.04     46.82 o 
  10   3 -20        1.84       51.81     47.11 o 
  11   3 -20       17.59       30.15     47.13 o 
  12   3 -20       31.13       48.91     51.18 o 
  13   3 -20        4.44       34.23     48.71 o 
   0   4 -20       21.68       -5.45     52.71 o 
   1   4 -20       42.56       -1.42     37.36 o 
   2   4 -20        4.92       55.64     40.96 o 
   3   4 -20        3.02      -12.49     40.43 o 
   4   4 -20        0.47       19.02     43.77 o 
   2   0 -19       95.01       46.42     72.64 o 
   4   0 -19      192.06      226.01     89.36 o 
   6   0 -19        4.54       75.52     76.56 o 
   8   0 -19       32.10       60.27     87.88 o 
  10   0 -19       15.58      -20.87     81.83 o 
  12   0 -19       95.34       29.22     88.51 o 
  14   0 -19       25.75       50.93     89.34 o 
  16   0 -19       18.75      -58.87     75.15 o 
  18   0 -19       63.47      100.20    106.46 o 
  20   0 -19       21.93      -10.85    104.37 o 
   0   1 -19       85.52       52.94     64.26 o 
   1   1 -19      240.84      194.61     52.19 o 
   2   1 -19      163.86      143.28     50.07 o 
   3   1 -19       50.80       60.54     44.87 o 
   4   1 -19       16.80       68.68     47.91 o 
   5   1 -19      114.27      178.12     50.98 o 
   6   1 -19       80.10       57.11     47.82 o 
   7   1 -19       16.31       69.32     47.60 o 
   8   1 -19        0.65       14.19     44.90 o 
   9   1 -19        1.54        6.18     48.50 o 
  10   1 -19       76.91       68.43     59.74 o 
  11   1 -19       47.78       49.58     58.99 o 
  12   1 -19       54.78      117.14     69.76 o 
  13   1 -19        0.77      -35.43     53.16 o 
  14   1 -19       17.98       -7.52     54.86 o 
  15   1 -19        7.55       -2.25     58.58 o 
  16   1 -19       10.12       25.03     62.35 o 
  17   1 -19        3.37        6.46     55.06 o 
  18   1 -19       23.79       20.20     55.87 o 
  19   1 -19       13.34       20.25     57.21 o 
  20   1 -19       10.59      -10.45     56.03 o 
   1   2 -19      146.09      107.02     52.33 o 
   2   2 -19       41.72       71.79     48.63 o 
   3   2 -19        4.29       31.04     47.80 o 
   4   2 -19        4.15      -22.54     48.44 o 
   5   2 -19       91.96       32.74     45.66 o 
   6   2 -19       34.13        3.61     52.88 o 
   7   2 -19       10.58       69.01     58.24 o 
   8   2 -19        8.61       32.33     53.54 o 
   9   2 -19        5.34      -10.85     56.29 o 
  10   2 -19       10.89       31.24     53.69 o 
  11   2 -19       21.12       30.73     59.14 o 
  12   2 -19       27.80       -2.70     58.98 o 
  13   2 -19       24.61       34.57     64.09 o 
  14   2 -19        1.06       65.95     72.09 o 
  15   2 -19        5.30       44.85     76.19 o 
  16   2 -19        1.51       -4.79     58.23 o 
  17   2 -19        5.03      -68.75     57.95 o 
  18   2 -19       10.72       15.14     55.44 o 
  19   2 -19        5.75      -33.82    103.54 o 
   0   3 -19       39.09      -19.40     75.36 o 
   1   3 -19       25.20       24.20     46.06 o 
   2   3 -19       22.01        9.62     43.52 o 
   3   3 -19        6.79       21.42     46.14 o 
   4   3 -19       20.67       11.66     43.79 o 
   5   3 -19        4.00       -3.13     46.04 o 
   6   3 -19       18.75        6.43     47.15 o 
   7   3 -19       21.97      -14.13     44.58 o 
   8   3 -19       22.98       21.23     45.27 o 
   9   3 -19       76.15       61.62     51.00 o 
  10   3 -19        6.55       57.78     49.08 o 
  11   3 -19       13.22       17.58     46.81 o 
  12   3 -19       11.19       14.24     50.62 o 
  13   3 -19       22.33       -6.63     46.54 o 
  14   3 -19        3.18       13.59     47.33 o 
  15   3 -19       20.82       -8.87     45.42 o 
   1   4 -19       19.74       12.17     39.12 o 
   2   4 -19        0.32      -13.16     39.06 o 
   3   4 -19       11.71       33.23     47.30 o 
   4   4 -19        4.05        5.96     43.80 o 
   5   4 -19       11.88       28.19     42.50 o 
   6   4 -19        0.73       33.04     42.80 o 
   7   4 -19       22.76       20.80     43.14 o 
   8   4 -19        2.17      -14.57     42.00 o 
   9   4 -19        3.75       25.56     42.36 o 
   0   0 -18     1102.01     1390.68    190.38 o 
   2   0 -18      264.81      282.62     88.27 o 
   4   0 -18       76.98       90.60     71.85 o 
   6   0 -18       41.87       -4.59     59.60 o 
   8   0 -18      101.31      157.78     69.44 o 
  10   0 -18      425.55      505.17    138.19 o 
  12   0 -18      114.90       96.44    121.07 o 
  14   0 -18        6.63       18.79    109.80 o 
  16   0 -18       10.73      -58.45     75.98 o 
  18   0 -18       14.58      -15.45    103.54 o 
  20   0 -18        3.80      -11.69     98.95 o 
  22   0 -18       50.64      159.07    125.67 o 
   1   1 -18       57.29       92.38     45.57 o 
   2   1 -18        9.19      -12.53     44.66 o 
   3   1 -18       74.45      105.54     47.03 o 
   4   1 -18      100.36      123.71     54.98 o 
   5   1 -18        7.10      -13.91     90.21 o 
   6   1 -18      120.01       91.06     47.14 o 
   7   1 -18      328.03      337.94     58.47 o 
   8   1 -18       80.44      130.73     51.09 o 
   9   1 -18       18.25      -29.18     44.70 o 
  10   1 -18       38.82      -76.46     50.97 o 
  11   1 -18       13.22       12.33     55.93 o 
  12   1 -18       24.79       56.97     59.20 o 
  13   1 -18        4.81      -64.16     52.81 o 
  14   1 -18       34.36       22.15     67.96 o 
  15   1 -18        8.80       35.52     66.78 o 
  16   1 -18       10.87       -2.12     59.60 o 
  17   1 -18        2.23      -21.37     58.29 o 
  18   1 -18       10.01      -48.05     56.83 o 
  19   1 -18        2.65       19.22     61.52 o 
  20   1 -18        9.06        7.06     66.09 o 
  21   1 -18        6.58       79.30     62.99 o 
  22   1 -18       14.51        6.49     66.96 o 
   0   2 -18      104.40      109.47     69.96 o 
   1   2 -18      117.50       55.71     50.69 o 
   2   2 -18      164.91      142.65     49.66 o 
   3   2 -18       32.09       21.42     50.40 o 
   4   2 -18        6.24       50.86     48.44 o 
   5   2 -18       49.11      124.90     52.93 o 
   6   2 -18       51.26       35.75     45.72 o 
   7   2 -18        4.77      -28.11     55.72 o 
   8   2 -18       27.01      110.38     57.73 o 
   9   2 -18       18.64       44.32     58.56 o 
  10   2 -18       33.66       80.36     55.95 o 
  11   2 -18       57.87       79.73     60.57 o 
  12   2 -18       51.52        9.41     69.00 o 
  13   2 -18       53.43       57.73     66.21 o 
  14   2 -18        0.00       -4.08     65.37 o 
  15   2 -18        0.05       -6.78     97.49 o 
  16   2 -18       39.90       54.19     64.64 o 
  17   2 -18       17.27       55.55     69.48 o 
  18   2 -18       21.38       23.25     64.91 o 
  19   2 -18       13.29       28.78     94.98 o 
  20   2 -18        7.64       24.05     70.82 o 
   1   3 -18       42.61       23.11     47.86 o 
   2   3 -18       16.67      -23.52     40.53 o 
   3   3 -18       13.08       25.94     45.62 o 
   4   3 -18        1.08       24.86     48.14 o 
   5   3 -18       27.34      -11.41     43.21 o 
   6   3 -18       34.84       28.58     53.16 o 
   7   3 -18       52.12       -5.29     46.85 o 
   8   3 -18       27.18       29.31     50.56 o 
   9   3 -18        2.39        3.71     51.17 o 
  10   3 -18        6.93       72.81     53.01 o 
  11   3 -18        4.16        1.32     45.30 o 
  12   3 -18        2.63       16.13     56.81 o 
  13   3 -18        8.79       14.86     58.14 o 
  14   3 -18        4.18       44.89     56.51 o 
  15   3 -18        9.49       30.07     73.90 o 
  16   3 -18       26.70       -2.99     48.98 o 
  17   3 -18        6.72       35.21     54.30 o 
   0   4 -18        3.86       79.80     61.40 o 
   1   4 -18       26.16       28.64     40.95 o 
   2   4 -18       16.16       19.61     40.17 o 
   3   4 -18       11.08       16.23     36.68 o 
   4   4 -18       22.81        5.62     43.71 o 
   5   4 -18       45.52        6.49     47.22 o 
   6   4 -18        3.16      -18.07     43.94 o 
   7   4 -18        0.01       -3.99     46.63 o 
   8   4 -18       16.55       32.83     63.24 o 
   9   4 -18       22.32      -11.63     45.03 o 
  10   4 -18       10.62        3.42     45.46 o 
  11   4 -18        6.13       25.76     51.20 o 
  12   4 -18        2.28        0.00     45.00 o 
   2   0 -17      780.72     1010.77    116.46 o 
   4   0 -17       49.23      133.76     74.53 o 
   6   0 -17      200.52      268.94     83.44 o 
   8   0 -17      212.19      253.35     73.81 o 
  10   0 -17        8.32      -13.36    120.24 o 
  12   0 -17       93.57       32.98    108.13 o 
  14   0 -17       27.47        0.42    114.81 o 
  16   0 -17      126.92       -0.42    118.57 o 
  18   0 -17       44.62      -12.11    104.79 o 
  20   0 -17       31.54       55.11     93.10 o 
  22   0 -17       16.20      -20.46     99.36 o 
   0   1 -17      510.17      472.34     87.44 o 
   1   1 -17      320.06      360.01     55.14 o 
   2   1 -17      597.68      662.56     66.80 o 
   3   1 -17      106.87      257.98     53.62 o 
   4   1 -17      294.07      401.07     58.98 o 
   5   1 -17       77.09       56.68     43.94 o 
   6   1 -17       71.88       17.92     48.38 o 
   7   1 -17      140.49      172.71     49.48 o 
   8   1 -17       21.98       65.41     48.21 o 
   9   1 -17      245.34      269.80     59.57 o 
  10   1 -17       12.45       32.17     51.67 o 
  11   1 -17        0.11        7.62     65.74 o 
  12   1 -17       15.71       40.39     61.36 o 
  13   1 -17       16.88       40.21     67.58 o 
  14   1 -17        7.78       10.12     65.86 o 
  15   1 -17       12.49      -20.67     59.50 o 
  16   1 -17        3.94       19.78    124.21 o 
  17   1 -17       13.50       -8.17     68.42 o 
  18   1 -17        9.69      -41.36     60.00 o 
  19   1 -17        6.26       24.12     72.39 o 
  20   1 -17       36.87      -34.11     56.51 o 
  21   1 -17        8.11       91.66     78.99 o 
  22   1 -17      118.93       91.70     75.36 o 
  23   1 -17        6.21       81.41     96.02 o 
   1   2 -17       30.74        9.73     45.73 o 
   2   2 -17       13.61       18.30     42.89 o 
   3   2 -17       95.16       54.29     47.54 o 
   4   2 -17       53.62       49.03     46.35 o 
   5   2 -17      246.48      214.53     56.96 o 
   6   2 -17       92.81      122.47     50.68 o 
   7   2 -17      319.25      305.63     57.96 o 
   8   2 -17       69.40       84.31     53.12 o 
   9   2 -17      127.60      110.93     54.09 o 
  10   2 -17       60.13       75.20     55.08 o 
  11   2 -17       77.63       65.63     59.99 o 
  12   2 -17       38.71       30.72     65.13 o 
  13   2 -17       55.73       78.49     63.18 o 
  14   2 -17       32.73      -18.08     63.54 o 
  15   2 -17       12.54       59.69     71.72 o 
  16   2 -17       15.87        6.19     64.63 o 
  17   2 -17        4.76       38.37     74.82 o 
  18   2 -17       11.18       29.27     65.22 o 
  19   2 -17       19.80       12.77     67.60 o 
  20   2 -17        3.38       20.92     76.75 o 
  21   2 -17        2.04       30.81     84.96 o 
  22   2 -17        2.90     1024.46    915.78 o 
   0   3 -17       44.87      103.24     62.57 o 
   1   3 -17        9.90        8.09     43.18 o 
   2   3 -17       85.71       98.02     47.68 o 
   3   3 -17       53.33       16.99     42.78 o 
   4   3 -17       21.75       98.82     48.64 o 
   5   3 -17      118.69      227.87     55.99 o 
   6   3 -17       10.69       65.98     54.69 o 
   7   3 -17       34.37       63.86     50.58 o 
   8   3 -17       69.38       38.99     51.39 o 
   9   3 -17        4.27       70.98     50.50 o 
  10   3 -17       17.66       16.96     53.80 o 
  11   3 -17       82.63       54.59     53.30 o 
  12   3 -17       33.02       27.27     52.43 o 
  13   3 -17       30.76       37.72     57.38 o 
  14   3 -17       25.70       74.15     57.59 o 
  15   3 -17       25.39       76.62     65.35 o 
  16   3 -17       34.04       -8.84     56.15 o 
  17   3 -17       42.73       36.11     61.17 o 
  18   3 -17        9.80       -0.12     52.36 o 
  19   3 -17       10.17       77.54     70.50 o 
   1   4 -17       47.05       91.50     48.43 o 
   2   4 -17        7.74       80.29     48.15 o 
   3   4 -17       73.64       40.97     46.92 o 
   4   4 -17       33.38       29.15     42.26 o 
   5   4 -17       49.25       60.90     53.63 o 
   6   4 -17        9.96        5.42     49.78 o 
   7   4 -17       38.02       84.82     49.70 o 
   8   4 -17        8.95       22.25     44.12 o 
   9   4 -17       24.39       29.12     51.76 o 
  10   4 -17        1.48      -14.90     51.35 o 
  11   4 -17        2.77        8.07     48.45 o 
  12   4 -17        9.82      -38.23     48.20 o 
  13   4 -17        5.81      -12.67     53.02 o 
  14   4 -17       24.39       -1.36     42.58 o 
   0   5 -17        4.55      -50.18     52.63 o 
   1   5 -17        7.62       21.04     37.82 o 
   2   5 -17       10.59       38.35     45.80 o 
   3   5 -17       23.44        3.93     46.24 o 
   4   5 -17        4.27       -5.88     49.28 o 
   0   0 -16      343.81      456.32    118.57 o 
   2   0 -16      848.60      928.11    112.10 o 
   4   0 -16      291.34      569.20     92.79 o 
   6   0 -16     1437.55     1577.15    126.19 o 
   8   0 -16     3167.35     3343.35    185.16 o 
  10   0 -16      157.23      209.58    112.72 o 
  12   0 -16       98.19      139.86    106.88 o 
  14   0 -16      122.49      140.70    107.30 o 
  16   0 -16       25.44       68.47    126.92 o 
  18   0 -16       87.43      -30.06     96.02 o 
  20   0 -16       14.97      -53.44    106.46 o 
  22   0 -16       22.26       52.19     98.95 o 
  24   0 -16        5.00       28.39    135.69 o 
   1   1 -16      816.67      904.09     66.91 o 
   2   1 -16      588.97      631.86     77.25 o 
   3   1 -16      224.79      304.85     52.80 o 
   4   1 -16       65.66       97.62     48.36 o 
   5   1 -16       70.48      159.66     49.97 o 
   6   1 -16       15.67       18.94     46.26 o 
   7   1 -16      163.30      169.95     49.69 o 
   8   1 -16      108.73       99.22     50.04 o 
   9   1 -16      229.07      237.68     58.36 o 
  10   1 -16       39.95       62.17     48.44 o 
  11   1 -16        3.08       15.75     50.53 o 
  12   1 -16      217.88      248.63     87.07 o 
  13   1 -16       41.77      103.00     78.46 o 
  14   1 -16      203.82      130.08     79.33 o 
  15   1 -16      129.13      171.17     76.88 o 
  16   1 -16       25.22       99.63     82.20 o 
  17   1 -16       20.40       18.17     71.92 o 
  18   1 -16        3.41      -40.56     73.00 o 
  19   1 -16       20.16        8.67     66.75 o 
  20   1 -16       35.49       57.66     80.06 o 
  21   1 -16        1.21       57.90     70.41 o 
  22   1 -16        0.48       23.20     73.90 o 
  23   1 -16       19.03       19.40     79.18 o 
  24   1 -16       18.72       96.05     82.63 o 
   0   2 -16      453.82      355.74     79.82 o 
   1   2 -16       33.55        5.81     42.37 o 
   2   2 -16      166.29      142.19     52.86 o 
   3   2 -16      160.46      130.16     48.88 o 
   4   2 -16      344.53      286.04     55.54 o 
   5   2 -16      185.70      280.67     57.15 o 
   6   2 -16        9.37        3.99     43.01 o 
   7   2 -16       18.52       11.01     45.55 o 
   8   2 -16       18.60       39.44     53.07 o 
   9   2 -16       93.18       95.09     52.83 o 
  10   2 -16      102.75      115.91     48.28 o 
  11   2 -16      150.72      139.01     57.54 o 
  12   2 -16       18.69       14.66     52.18 o 
  13   2 -16       85.96      139.24     78.08 o 
  14   2 -16       63.83      168.31    132.35 o 
  15   2 -16      131.35      129.39    104.79 o 
  16   2 -16       93.86      147.90     76.55 o 
  17   2 -16       23.00        8.84     75.20 o 
  18   2 -16       64.26        6.33     68.39 o 
  19   2 -16        3.12       11.64     69.20 o 
  20   2 -16       34.71       49.26     76.68 o 
  21   2 -16       11.57        2.04     77.69 o 
  22   2 -16       58.77      -29.18     73.19 o 
  23   2 -16        4.09      -38.84     79.93 o 
   1   3 -16       12.75      -11.57     43.08 o 
   2   3 -16        1.29      -20.06     43.29 o 
   3   3 -16      185.70      204.22     52.05 o 
   4   3 -16       23.24      -15.43     42.28 o 
   5   3 -16       58.44       25.10     44.39 o 
   6   3 -16       31.26       -2.96     40.71 o 
   7   3 -16       67.51       63.17     58.03 o 
   8   3 -16       86.17       93.16     55.58 o 
   9   3 -16      149.53      168.43     60.27 o 
  10   3 -16       37.97       16.87     54.27 o 
  11   3 -16       18.05       17.17     47.29 o 
  12   3 -16       18.30       26.66     44.76 o 
  13   3 -16       56.42       54.55     53.51 o 
  14   3 -16       55.36       -9.68     57.61 o 
  15   3 -16       21.24        4.85     52.82 o 
  16   3 -16        4.25       38.26     60.26 o 
  17   3 -16       11.75       54.41     55.99 o 
  18   3 -16       11.44        5.52     60.35 o 
  19   3 -16       31.72       53.34     62.23 o 
  20   3 -16       23.39      -26.85     52.65 o 
   0   4 -16       19.99       -4.75     59.41 o 
   1   4 -16       48.67       77.21     45.73 o 
   2   4 -16       51.79       -6.93     46.22 o 
   3   4 -16      124.59      153.26     51.64 o 
   4   4 -16       46.02       54.95     48.22 o 
   5   4 -16       26.74       25.58     51.72 o 
   6   4 -16        0.14       14.26     52.00 o 
   7   4 -16        3.47       33.63     44.81 o 
   8   4 -16        8.70       -0.77     66.17 o 
   9   4 -16        5.51       -8.29     57.42 o 
  10   4 -16        1.42       21.98     52.45 o 
  11   4 -16       12.81       17.66     55.76 o 
  12   4 -16        4.72        9.30     56.86 o 
  13   4 -16       11.20       48.33     55.46 o 
  14   4 -16       12.90       34.27     51.97 o 
  15   4 -16        5.49        0.71     46.04 o 
  16   4 -16        3.46        8.40     47.98 o 
   1   5 -16        7.77       32.04     49.55 o 
   2   5 -16       16.59       36.12     50.11 o 
   3   5 -16       12.00       -0.24     42.03 o 
   4   5 -16        7.17      -18.37     49.63 o 
   5   5 -16       13.46      -14.98     56.07 o 
   6   5 -16       13.27       29.32     53.35 o 
   7   5 -16       19.95        3.91     51.36 o 
   8   5 -16       19.69      -17.70     42.10 o 
   2   0 -15       12.45        5.25     68.83 o 
   4   0 -15       21.67       62.57     62.14 o 
   6   0 -15      297.16      218.69     71.27 o 
   8   0 -15       25.62       28.42     60.03 o 
  10   0 -15      180.45       91.14     64.40 o 
  12   0 -15      167.33      142.37    116.48 o 
  14   0 -15      840.14      757.76    149.88 o 
  16   0 -15      376.38      460.92    133.60 o 
  18   0 -15       84.40       96.02    107.30 o 
  20   0 -15       22.78       95.61    129.84 o 
  22   0 -15       78.42      129.01    127.75 o 
  24   0 -15       91.48       70.97    130.26 o 
  26   0 -15       18.42       66.80    131.93 o 
   0   1 -15       20.70       98.73     92.68 o 
   1   1 -15      887.21     1060.67     70.41 o 
   2   1 -15      697.62      697.06     74.36 o 
   3   1 -15      718.91      752.01     65.04 o 
   4   1 -15       11.64       57.69     44.35 o 
   5   1 -15      193.47      177.86     45.62 o 
   6   1 -15      204.19      295.44     52.57 o 
   7   1 -15      692.32      755.41     76.92 o 
   8   1 -15      323.55      425.96     54.25 o 
   9   1 -15      591.49      663.19     60.87 o 
  10   1 -15       37.12       14.32     46.97 o 
  11   1 -15       13.11       -4.76     48.74 o 
  12   1 -15      208.44      153.29     76.04 o 
  13   1 -15        5.69      -36.35     69.42 o 
  14   1 -15      112.35       -5.98     63.77 o 
  15   1 -15       82.29       85.73     73.36 o 
  16   1 -15       92.27      142.15     78.28 o 
  17   1 -15       24.79       16.79     59.28 o 
  18   1 -15       77.95       80.92     74.41 o 
  19   1 -15       11.80        8.23     75.69 o 
  20   1 -15      106.19       27.16     75.76 o 
  21   1 -15        0.18      -69.90     79.21 o 
  22   1 -15        3.15      -16.01     77.78 o 
  23   1 -15       21.63      -10.27     70.06 o 
  24   1 -15       27.15       46.99     81.38 o 
  25   1 -15        5.81       31.84     87.43 o 
  26   1 -15       10.72      -25.47    113.98 o 
   1   2 -15      186.98      196.97     50.31 o 
   2   2 -15       38.18       71.28     43.73 o 
   3   2 -15      420.98      471.09     62.19 o 
   4   2 -15      164.46      143.08     50.92 o 
   5   2 -15       74.22       55.47     42.44 o 
   6   2 -15       25.31       29.43     44.47 o 
   7   2 -15      202.53      280.54     54.52 o 
   8   2 -15      158.62      120.64     47.36 o 
   9   2 -15      120.88      117.52     46.04 o 
  10   2 -15       14.59       33.76     48.05 o 
  11   2 -15       82.99       91.83     49.54 o 
  12   2 -15       83.51       81.11     45.29 o 
  13   2 -15      120.33      170.34     65.57 o 
  14   2 -15       26.88       21.13     57.02 o 
  15   2 -15       11.26       68.35     61.33 o 
  16   2 -15       20.61       -1.01     57.48 o 
  17   2 -15      189.21      189.27     69.49 o 
  18   2 -15       36.19       40.44     59.62 o 
  19   2 -15        6.14      -41.14     58.52 o 
  20   2 -15        4.04      -68.52     71.31 o 
  21   2 -15        1.69       21.81     76.84 o 
  22   2 -15        2.34       71.29     75.75 o 
  23   2 -15       10.72       16.23     79.06 o 
  24   2 -15        1.18      107.07    116.48 o 
   0   3 -15      254.08      257.93     80.19 o 
   1   3 -15       65.29       24.63     47.15 o 
   2   3 -15       56.28       53.00     44.65 o 
   3   3 -15       28.14      -10.03     42.47 o 
   4   3 -15       36.41       51.05     44.00 o 
   5   3 -15       65.10      124.50     50.95 o 
   6   3 -15       59.84       58.19     46.96 o 
   7   3 -15       34.58       72.70     52.31 o 
   8   3 -15       91.84       52.36     55.66 o 
   9   3 -15      132.78      106.63     57.65 o 
  10   3 -15       85.15      119.84     51.37 o 
  11   3 -15      347.88      387.13     59.96 o 
  12   3 -15       93.15      157.92     59.14 o 
  13   3 -15       95.94      203.01    105.02 o 
  14   3 -15      163.43      158.32     60.44 o 
  15   3 -15       20.27       55.50     58.38 o 
  16   3 -15       14.53       67.06     57.25 o 
  17   3 -15        7.49       85.90     61.43 o 
  18   3 -15       15.33       48.44     57.30 o 
  19   3 -15        6.72       47.38     56.67 o 
  20   3 -15        5.03        2.84     56.96 o 
  21   3 -15       20.20        1.83     61.89 o 
  22   3 -15       18.87       -7.37     62.46 o 
   1   4 -15       63.15      130.88     49.35 o 
   2   4 -15        1.00       43.56     46.06 o 
   3   4 -15       31.46       35.88     50.78 o 
   4   4 -15       11.41      -10.49     44.23 o 
   5   4 -15       38.52       13.98     47.79 o 
   6   4 -15       16.21       12.52     51.54 o 
   7   4 -15        4.76      -48.59     56.33 o 
   8   4 -15       13.66        9.80     63.85 o 
   9   4 -15       17.25      -16.63     57.08 o 
  10   4 -15       12.64       13.76     57.81 o 
  11   4 -15       14.58      -29.18     60.25 o 
  12   4 -15       36.59       36.23     55.73 o 
  13   4 -15       31.08       41.68     56.06 o 
  14   4 -15       23.60      -23.42     50.61 o 
  15   4 -15       21.10       59.72     59.62 o 
  16   4 -15        7.42       16.65     51.56 o 
  17   4 -15        3.95      -25.76     49.26 o 
  18   4 -15        1.27       18.86     61.79 o 
   0   5 -15       33.18      202.90     97.28 o 
   1   5 -15        0.18       17.22     42.15 o 
   2   5 -15        3.14        2.86     43.14 o 
   3   5 -15       24.31       21.95     42.53 o 
   4   5 -15       13.83       19.28     45.45 o 
   5   5 -15        0.29       26.74     57.84 o 
   6   5 -15       27.33       60.78     57.11 o 
   7   5 -15       27.77       36.17     53.16 o 
   8   5 -15       18.62       31.43     55.20 o 
   9   5 -15        3.81      -16.79     48.26 o 
  10   5 -15        5.38       30.52     55.94 o 
  11   5 -15        5.45        6.96     53.08 o 
   0   0 -14      592.20      740.22    127.75 o 
   2   0 -14      296.45      296.39     80.40 o 
   4   0 -14      180.26      246.67     70.39 o 
   6   0 -14      773.26      896.75     89.51 o 
   8   0 -14      171.69      173.78     63.73 o 
  10   0 -14      714.26      880.21    212.92 o 
  12   0 -14       28.53       66.80     96.02 o 
  14   0 -14     2224.14     2430.25    215.01 o 
  16   0 -14      816.04      723.94    141.11 o 
  18   0 -14      158.39      129.42    108.97 o 
  20   0 -14      140.47      177.02    126.08 o 
  22   0 -14       11.92     -106.46    109.38 o 
  24   0 -14        0.43       73.06    133.60 o 
  26   0 -14       21.46       53.86    129.84 o 
   1   1 -14      938.43     1034.35     69.52 o 
   2   1 -14      132.18      186.31     45.52 o 
   3   1 -14      332.37      367.81     51.77 o 
   4   1 -14       24.23       79.78     42.45 o 
   5   1 -14      483.13      521.71     55.82 o 
   6   1 -14        5.78       39.09     42.08 o 
   7   1 -14       97.03       93.58     35.04 o 
   8   1 -14       82.23      147.27     39.13 o 
   9   1 -14      742.58      899.03     90.99 o 
  10   1 -14      211.50      279.19     47.41 o 
  11   1 -14       70.01       48.41     40.54 o 
  12   1 -14       13.20        1.64     40.36 o 
  13   1 -14       20.44      -24.62     47.35 o 
  14   1 -14       41.01        2.96     45.76 o 
  15   1 -14        7.61        1.97     51.39 o 
  16   1 -14        5.46       -6.80     63.35 o 
  17   1 -14       15.36      -39.15     71.13 o 
  18   1 -14       32.44       34.22     68.13 o 
  19   1 -14        3.28       33.20     67.89 o 
  20   1 -14      128.57       56.22     76.90 o 
  21   1 -14       11.47      -43.08     72.02 o 
  22   1 -14       24.89     1299.93   1046.04 o 
  23   1 -14       45.21      159.82     92.45 o 
  24   1 -14        2.46        0.69     84.58 o 
  25   1 -14       16.84       70.55     86.79 o 
  26   1 -14        4.79       15.03    117.73 o 
   0   2 -14      171.60      310.15     75.89 o 
   1   2 -14      251.56      363.56     57.07 o 
   2   2 -14      475.01      476.33     54.81 o 
   3   2 -14      295.06      259.29     49.40 o 
   4   2 -14       26.59       34.73     40.92 o 
   5   2 -14       28.91       15.08     40.58 o 
   6   2 -14      505.70      561.35     60.01 o 
   7   2 -14      171.15      134.13     44.87 o 
   8   2 -14       29.42       42.00     39.39 o 
   9   2 -14       41.93       68.05     48.75 o 
  10   2 -14      155.30      252.72     59.03 o 
  11   2 -14      116.91      155.16     51.88 o 
  12   2 -14      137.04      166.50     50.64 o 
  13   2 -14      118.14      164.34     50.12 o 
  14   2 -14      119.04      262.22     73.70 o 
  15   2 -14      183.69      191.14     64.19 o 
  16   2 -14       33.75       66.83     62.31 o 
  17   2 -14       20.03       16.78     57.75 o 
  18   2 -14       15.67       71.64     62.07 o 
  19   2 -14       38.52       66.01     60.65 o 
  20   2 -14       15.30       56.00     63.91 o 
  21   2 -14       74.00      311.32    211.34 o 
  22   2 -14       85.73       79.96     66.60 o 
  23   2 -14       20.27      -25.04     57.65 o 
  24   2 -14       15.15       25.19     62.26 o 
  25   2 -14       21.87       46.44     79.74 o 
   1   3 -14       64.84       24.20     43.81 o 
   2   3 -14        8.55       14.15     39.47 o 
   3   3 -14       56.56       23.02     44.45 o 
   4   3 -14        1.46       27.91     41.26 o 
   5   3 -14      141.94      158.09     50.43 o 
   6   3 -14       28.48       83.63     50.81 o 
   7   3 -14       64.14      116.08     50.33 o 
   8   3 -14      204.59      213.75     58.69 o 
   9   3 -14      121.91      160.04     51.30 o 
  10   3 -14       78.35      160.81     51.24 o 
  11   3 -14       26.22      134.76     61.38 o 
  12   3 -14       53.08      130.55     56.96 o 
  13   3 -14        1.32        1.78     55.22 o 
  14   3 -14       23.27       51.47     58.27 o 
  15   3 -14       53.86      106.26     61.67 o 
  16   3 -14       56.84       75.30     62.86 o 
  17   3 -14      127.66       58.57     60.75 o 
  18   3 -14       34.18       57.36     59.75 o 
  19   3 -14       26.58       51.37     62.21 o 
  20   3 -14        0.16       14.40     60.25 o 
  21   3 -14       19.27       17.28     57.49 o 
  22   3 -14       13.23       56.56     65.34 o 
  23   3 -14        5.37       40.43     81.68 o 
   0   4 -14       13.68        5.81     64.39 o 
   1   4 -14       68.89       58.97     46.57 o 
   2   4 -14        3.88       30.59     46.67 o 
   3   4 -14       30.61       -2.24     41.85 o 
   4   4 -14       31.85       40.32     48.19 o 
   5   4 -14      103.34       55.97     50.06 o 
   6   4 -14       32.45       63.97     43.20 o 
   7   4 -14      138.49      153.24     69.23 o 
   8   4 -14       13.60       41.29     70.23 o 
   9   4 -14      110.16       78.67     64.46 o 
  10   4 -14        8.55       38.32     68.13 o 
  11   4 -14        2.35       -3.83     51.88 o 
  12   4 -14        9.78       31.11     57.00 o 
  13   4 -14       32.89       13.12     52.99 o 
  14   4 -14       30.49       57.06     58.06 o 
  15   4 -14        9.38       38.83     52.46 o 
  16   4 -14       22.96        0.21     51.38 o 
  17   4 -14        5.71      -24.59     54.04 o 
  18   4 -14        6.01      -16.60     55.20 o 
  19   4 -14        4.57       49.08     54.20 o 
   1   5 -14       23.88       60.97     65.44 o 
   2   5 -14        7.96      -10.44     36.87 o 
   3   5 -14        0.99      -21.86     36.28 o 
   4   5 -14        1.60       57.64     52.68 o 
   5   5 -14       31.56       31.41     60.96 o 
   6   5 -14        0.33      -19.44     50.10 o 
   7   5 -14        3.67       -1.30     52.47 o 
   8   5 -14       15.13      -12.95     53.48 o 
   9   5 -14       51.26       29.11     56.61 o 
  10   5 -14       18.39       25.64     54.27 o 
  11   5 -14        0.03       13.75     57.21 o 
  12   5 -14       16.93       18.71     54.71 o 
  13   5 -14       17.95       13.60     47.96 o 
   2   0 -13     1746.48     1929.38    131.93 o 
   4   0 -13      523.18      543.66     73.71 o 
   6   0 -13      217.87      228.45     58.90 o 
   8   0 -13      184.09      151.87     59.41 o 
  10   0 -13      327.55      359.77     66.38 o 
  12   0 -13        9.80       62.62     77.65 o 
  14   0 -13      583.22      518.53    116.90 o 
  16   0 -13       52.15      118.99     97.69 o 
  18   0 -13       63.21       82.25    100.20 o 
  20   0 -13       71.28       74.31    109.38 o 
  22   0 -13       82.22      128.59    113.14 o 
  24   0 -13       82.88      300.18    154.89 o 
  26   0 -13        9.70      -25.88    121.07 o 
   0   1 -13      141.12      175.11     54.58 o 
   1   1 -13      256.35      323.50     49.64 o 
   2   1 -13      333.44      358.73     48.22 o 
   3   1 -13      229.20      209.60     40.73 o 
   4   1 -13      381.62      386.55     46.62 o 
   5   1 -13      285.10      355.65     45.68 o 
   6   1 -13      122.88      131.05     34.43 o 
   7   1 -13      523.04      547.44     44.38 o 
   8   1 -13      284.31      287.11     37.57 o 
   9   1 -13       97.50      126.45     35.96 o 
  10   1 -13       80.06      106.00     35.02 o 
  11   1 -13      179.26      216.05     41.62 o 
  12   1 -13       40.33      150.13     50.98 o 
  13   1 -13       24.11       43.84     53.70 o 
  14   1 -13      202.44      214.13     60.45 o 
  15   1 -13      502.08      585.12     74.28 o 
  16   1 -13       97.50      131.05     54.01 o 
  17   1 -13       77.18       74.94     52.64 o 
  18   1 -13       45.52      110.04     55.13 o 
  19   1 -13       21.26       27.98     56.24 o 
  20   1 -13       48.15       39.37     56.83 o 
  21   1 -13       54.01      138.55     66.22 o 
  22   1 -13       38.46       29.22     58.88 o 
  23   1 -13       52.23       60.61     61.91 o 
  24   1 -13       17.77      -22.91     62.35 o 
  25   1 -13       22.65      -23.19     74.67 o 
  26   1 -13       19.81       32.15    100.62 o 
  27   1 -13       16.63       -8.35    103.96 o 
   1   2 -13      375.07      399.49     48.47 o 
   2   2 -13      154.03      113.19     43.35 o 
   3   2 -13       59.82       74.58     44.68 o 
   4   2 -13      305.52      343.44     53.17 o 
   5   2 -13       37.95       -8.16     40.13 o 
   6   2 -13       22.16       10.03     41.64 o 
   7   2 -13      335.36      361.31     45.35 o 
   8   2 -13      115.14       98.99     39.46 o 
   9   2 -13        0.44       26.03     37.37 o 
  10   2 -13       52.41       13.67     47.40 o 
  11   2 -13       39.41       60.16     48.00 o 
  12   2 -13       92.25       67.99     46.45 o 
  13   2 -13       25.15        9.90     44.93 o 
  14   2 -13      143.56      197.32     59.74 o 
  15   2 -13       44.74      102.14     61.40 o 
  16   2 -13       11.46      134.65     63.79 o 
  17   2 -13      122.24      124.97     59.71 o 
  18   2 -13      114.66      148.29     62.72 o 
  19   2 -13       23.33       22.44     64.04 o 
  20   2 -13       20.96       62.69     67.11 o 
  21   2 -13      152.97      166.65     67.38 o 
  22   2 -13       35.78       43.92     62.91 o 
  23   2 -13        3.62        3.68     66.20 o 
  24   2 -13       16.59       83.55     80.27 o 
  25   2 -13       11.21      -19.65     72.74 o 
  26   2 -13        6.25      -41.85     84.41 o 
   0   3 -13      159.58      203.76     72.34 o 
   1   3 -13        6.72        8.79     41.39 o 
   2   3 -13      245.73      285.01     53.45 o 
   3   3 -13       80.77      126.85     45.73 o 
   4   3 -13       30.08      101.49     47.69 o 
   5   3 -13       12.16       72.10     46.14 o 
   6   3 -13      397.41      463.58     59.26 o 
   7   3 -13       55.05       36.42     48.93 o 
   8   3 -13       49.76       76.03     43.53 o 
   9   3 -13      192.23      152.17     60.38 o 
  10   3 -13      224.51      204.63     49.72 o 
  11   3 -13       74.98       84.45     58.87 o 
  12   3 -13       31.08       46.81     56.50 o 
  13   3 -13       68.60       63.03     60.70 o 
  14   3 -13       88.28      133.00     64.74 o 
  15   3 -13      202.61      156.79     65.22 o 
  16   3 -13       82.57       57.19     55.23 o 
  17   3 -13       26.00        5.63     51.61 o 
  18   3 -13       80.04       97.62     63.19 o 
  19   3 -13       48.34       64.59     73.80 o 
  20   3 -13        5.50       54.35     61.45 o 
  21   3 -13       17.85       56.99     63.60 o 
  22   3 -13       11.84       61.48     64.21 o 
  23   3 -13        4.17       14.64     70.65 o 
  24   3 -13        1.97       15.58     79.25 o 
   1   4 -13      197.36      167.50     53.81 o 
   2   4 -13       17.08       61.29     45.66 o 
   3   4 -13      359.45      373.87     60.73 o 
   4   4 -13      119.73      130.35     51.34 o 
   5   4 -13      158.31      103.24     43.50 o 
   6   4 -13      134.26      156.82     60.28 o 
   7   4 -13       34.54       53.46     61.69 o 
   8   4 -13      111.91        2.58     65.11 o 
   9   4 -13      222.36      223.23     74.48 o 
  10   4 -13       85.38      192.87     74.59 o 
  11   4 -13        8.70       33.56     51.21 o 
  12   4 -13       19.06       67.06     59.54 o 
  13   4 -13       41.70       75.14     61.81 o 
  14   4 -13        1.35        3.32     54.61 o 
  15   4 -13       22.26       48.77     57.65 o 
  16   4 -13       16.20       10.96     55.97 o 
  17   4 -13       22.85        5.33     52.87 o 
  18   4 -13        3.12      -31.79     55.09 o 
  19   4 -13        7.77       -0.43     53.44 o 
  20   4 -13        1.54       26.17     52.81 o 
   0   5 -13       30.24       45.51    104.79 o 
   1   5 -13        7.16       81.03     77.83 o 
   2   5 -13       14.33       29.74     70.64 o 
   3   5 -13       40.18       71.39     70.46 o 
   4   5 -13       66.14       79.86     47.33 o 
   5   5 -13        5.24       15.63     47.54 o 
   6   5 -13       38.57       27.74     56.33 o 
   7   5 -13        8.06      -31.02     52.00 o 
   8   5 -13       24.57       14.99     59.08 o 
   9   5 -13       24.58       -2.12     56.02 o 
  10   5 -13       46.76       56.37     71.60 o 
  11   5 -13        1.67       65.03     59.07 o 
  12   5 -13       14.01       38.69     63.60 o 
  13   5 -13        4.65        2.59     60.37 o 
  14   5 -13       24.57       61.72     47.51 o 
  15   5 -13        9.86       25.96     44.82 o 
   0   0 -12     3123.16     3574.19    206.66 o 
   2   0 -12      428.24      487.14     69.37 o 
   4   0 -12      333.45      395.82     62.99 o 
   6   0 -12      402.68      410.56     56.54 o 
   8   0 -12     1053.39      960.69     89.16 o 
  10   0 -12     2808.74     2508.78     97.81 o 
  12   0 -12      251.53      178.85     56.67 o 
  14   0 -12       41.55      306.32    155.52 o 
  16   0 -12      237.13      218.63     67.46 o 
  18   0 -12      227.17      311.34     76.94 o 
  20   0 -12      106.29      101.40     66.39 o 
  22   0 -12        6.55       14.61     90.18 o 
  24   0 -12       32.98      -75.15    123.16 o 
   1   1 -12      297.38      331.86     46.68 o 
   2   1 -12      540.36      616.97     50.48 o 
   3   1 -12      494.52      556.06     49.58 o 
   4   1 -12      164.42      236.48     40.80 o 
   5   1 -12      789.13      886.21    100.45 o 
   6   1 -12      100.76      109.34     32.70 o 
   7   1 -12      152.60      153.21     34.70 o 
   8   1 -12        4.92      -10.05     29.30 o 
   9   1 -12      114.40       93.52     34.26 o 
  10   1 -12       11.50       10.04     30.82 o 
  11   1 -12      107.10       99.41     39.15 o 
  12   1 -12      501.11      447.01     51.32 o 
  13   1 -12      300.65      427.53     51.03 o 
  14   1 -12      414.47      375.67     57.90 o 
  15   1 -12      174.27      260.62     59.97 o 
  16   1 -12      108.03      105.57     54.35 o 
  17   1 -12       35.37       73.72     57.37 o 
  18   1 -12       42.20       41.52     55.47 o 
  19   1 -12       14.19        0.45     51.11 o 
  20   1 -12       66.43       89.74     57.51 o 
  21   1 -12       56.11       70.01     57.94 o 
  22   1 -12        9.20      -34.94     58.54 o 
  23   1 -12        3.43        6.03     60.13 o 
  24   1 -12        9.80        0.04     64.81 o 
  25   1 -12       20.44        1.07     79.04 o 
  26   1 -12       52.39       75.54     87.67 o 
  27   1 -12        0.42       91.01    126.92 o 
  28   1 -12        1.75      158.23    127.75 o 
   0   2 -12       64.62       82.94     53.96 o 
   1   2 -12      276.63      306.18     44.80 o 
   2   2 -12      103.01      111.97     40.58 o 
   3   2 -12      270.51      335.13     47.54 o 
   4   2 -12      163.25      156.90     42.62 o 
   5   2 -12      355.47      371.84     49.52 o 
   6   2 -12      418.30      403.33     44.50 o 
   7   2 -12      291.20      319.32     45.36 o 
   8   2 -12      217.31      226.29     42.12 o 
   9   2 -12       53.73       70.34     36.13 o 
  10   2 -12      129.99      137.45     46.32 o 
  11   2 -12      929.29     1000.40     70.34 o 
  12   2 -12        7.62       51.04     46.06 o 
  13   2 -12      259.56      332.31     66.32 o 
  14   2 -12      344.91      402.90     72.05 o 
  15   2 -12       33.90       60.85     59.87 o 
  16   2 -12       10.79       -8.13     53.56 o 
  17   2 -12       41.00       84.71     61.73 o 
  18   2 -12      200.80      187.01     64.92 o 
  19   2 -12       15.04       66.24     64.10 o 
  20   2 -12       84.06      145.31     66.71 o 
  21   2 -12       56.88       90.08     65.84 o 
  22   2 -12       65.97       80.76     67.45 o 
  23   2 -12        4.19       44.20     68.04 o 
  24   2 -12        4.49      -56.31     68.35 o 
  25   2 -12        8.73       -6.89     83.65 o 
  26   2 -12        1.22       68.40     88.09 o 
  27   2 -12        1.93      -13.57     77.33 o 
   1   3 -12      516.97      503.44     57.61 o 
   2   3 -12       46.54       81.70     42.53 o 
   3   3 -12       49.41       47.14     49.48 o 
   4   3 -12      124.85       78.57     42.75 o 
   5   3 -12       72.81       75.07     46.35 o 
   6   3 -12       17.00      -17.57     44.08 o 
   7   3 -12      406.93      434.73     52.39 o 
   8   3 -12      515.94      468.88     54.49 o 
   9   3 -12      100.20       57.04     44.77 o 
  10   3 -12       30.66      143.39     80.55 o 
  11   3 -12      113.21      108.37     56.69 o 
  12   3 -12        2.83        5.16     49.94 o 
  13   3 -12       15.91       30.28     56.68 o 
  14   3 -12      152.13      139.57     60.32 o 
  15   3 -12       86.34      135.46     61.34 o 
  16   3 -12       60.17       85.50     58.87 o 
  17   3 -12       28.26       98.75     60.18 o 
  18   3 -12       33.76       70.40    121.89 o 
  19   3 -12       60.55      104.72     64.91 o 
  20   3 -12        4.65        7.62     59.39 o 
  21   3 -12        1.81       49.97     64.40 o 
  22   3 -12        2.61        6.32     61.39 o 
  23   3 -12        6.07       -5.55     75.52 o 
  24   3 -12       25.20      -24.76     74.53 o 
  25   3 -12        9.84     1268.67   1085.70 o 
   0   4 -12      176.34      159.72     67.31 o 
   1   4 -12      542.26      550.08     63.13 o 
   2   4 -12      133.87      212.33     64.73 o 
   3   4 -12       55.09       86.07     41.97 o 
   4   4 -12      234.07      230.94     63.19 o 
   5   4 -12       58.58       47.17     51.12 o 
   6   4 -12        2.75       27.14     56.31 o 
   7   4 -12      105.02       96.76     58.17 o 
   8   4 -12       53.73       19.02     61.56 o 
   9   4 -12      103.15       61.44     83.29 o 
  10   4 -12       38.40      -31.37     49.86 o 
  11   4 -12        5.72       83.39     57.67 o 
  12   4 -12       10.27      -32.24     52.35 o 
  13   4 -12       11.16       51.92     61.45 o 
  14   4 -12        5.08       32.75     54.32 o 
  15   4 -12       58.29       72.56     55.58 o 
  16   4 -12        8.71       -3.18     54.64 o 
  17   4 -12        7.87       16.55     59.32 o 
  18   4 -12       21.43       42.49     61.20 o 
  19   4 -12       36.10       11.05     57.70 o 
  20   4 -12        1.09       -7.16     54.36 o 
  21   4 -12        5.97      -19.08     59.30 o 
   1   5 -12      160.39      112.52     72.50 o 
   2   5 -12       46.23       31.54     72.02 o 
   3   5 -12      151.54      136.11     81.54 o 
   4   5 -12       83.25       67.47     70.35 o 
   5   5 -12        1.69       63.14     82.66 o 
   6   5 -12       18.83       30.11     51.12 o 
   7   5 -12       27.36        8.27     62.42 o 
   8   5 -12        3.61       97.07     71.78 o 
   9   5 -12       16.79       46.95     58.06 o 
  10   5 -12       31.37       74.14     67.98 o 
  11   5 -12       14.18       15.34     57.58 o 
  12   5 -12       15.20       51.51     74.52 o 
  13   5 -12        2.19       26.92     48.92 o 
  14   5 -12       19.46       56.62     52.15 o 
  15   5 -12        4.58       42.56     46.54 o 
  16   5 -12        6.76       -1.65     43.72 o 
   0   6 -12        8.23       37.99     92.27 o 
   1   6 -12        8.08       -2.66     60.65 o 
   2   6 -12       18.88       38.02     64.82 o 
   3   6 -12        6.36       19.50     59.47 o 
   4   6 -12       13.96        6.03     58.81 o 
   5   6 -12        6.50       17.12     76.82 o 
   2   0 -11      225.78      250.10     58.16 o 
   4   0 -11       11.40       43.40     60.54 o 
   6   0 -11      191.70      153.85     37.26 o 
   8   0 -11      391.08      350.42     42.99 o 
  10   0 -11     2323.69     2224.41     96.44 o 
  12   0 -11      221.42      204.36     40.21 o 
  14   0 -11      755.11      686.68     80.75 o 
  16   0 -11      163.40      109.65     64.79 o 
  18   0 -11       50.92        3.19     58.25 o 
  20   0 -11        1.60       25.71     60.94 o 
  22   0 -11       43.19       15.81     65.21 o 
  24   0 -11       11.47      -46.24     69.71 o 
  26   0 -11      106.73      151.97    115.23 o 
  28   0 -11       37.07       77.24    120.24 o 
   0   1 -11      411.17      485.84     66.34 o 
   1   1 -11      988.53     1136.90     62.19 o 
   2   1 -11      603.72      646.62     49.88 o 
   3   1 -11     1137.54     1083.21     58.88 o 
   4   1 -11      712.85      782.66     52.34 o 
   5   1 -11       89.62       86.79     29.55 o 
   6   1 -11       86.91       63.00     20.95 o 
   7   1 -11      131.86      102.41     23.11 o 
   8   1 -11       47.31       47.43     24.02 o 
   9   1 -11       58.24       57.47     24.22 o 
  10   1 -11      119.19      126.31     28.23 o 
  11   1 -11      670.29      724.17     40.90 o 
  12   1 -11      108.38      140.25     32.68 o 
  13   1 -11      119.92      125.14     33.94 o 
  14   1 -11      125.71      161.64     44.75 o 
  15   1 -11       33.36       -5.45     46.54 o 
  16   1 -11      735.51      567.19     64.91 o 
  17   1 -11      113.75      160.82     58.81 o 
  18   1 -11      247.28      254.77     62.24 o 
  19   1 -11       64.24       46.80     53.35 o 
  20   1 -11      116.00       37.67     55.31 o 
  21   1 -11       77.17       65.66     54.66 o 
  22   1 -11      121.54      112.57     59.67 o 
  23   1 -11        8.88      -11.29     55.47 o 
  24   1 -11       16.66       25.12     61.77 o 
  25   1 -11       26.41       38.60     79.25 o 
  26   1 -11       64.17      162.05     80.35 o 
  27   1 -11       32.73      120.66    110.22 o 
  28   1 -11       26.79      102.29    108.97 o 
  29   1 -11        2.16      -22.54    101.03 o 
   1   2 -11      350.14      397.59     49.24 o 
   2   2 -11       40.03       79.19     38.11 o 
   3   2 -11      235.87      222.04     44.25 o 
   4   2 -11      471.36      516.92     52.49 o 
   5   2 -11      571.69      574.39     47.79 o 
   6   2 -11       36.18       18.67     30.50 o 
   7   2 -11      209.68      178.56     39.04 o 
   8   2 -11       91.50       91.07     36.14 o 
   9   2 -11      229.65      181.05     38.42 o 
  10   2 -11       80.10      110.07     38.82 o 
  11   2 -11       65.02      122.83     44.75 o 
  12   2 -11       77.70       90.92     55.20 o 
  13   2 -11     1676.59     1511.81    101.47 o 
  14   2 -11      218.10      283.33     62.06 o 
  15   2 -11       11.61       46.76     58.63 o 
  16   2 -11       10.42       40.00     52.52 o 
  17   2 -11       24.85       25.62     56.02 o 
  18   2 -11       13.64       29.99     50.84 o 
  19   2 -11      134.86      114.26     57.40 o 
  20   2 -11        3.95       89.13     61.29 o 
  21   2 -11      199.49      221.54     71.50 o 
  22   2 -11       18.68       93.40     62.07 o 
  23   2 -11       26.26      119.70     94.35 o 
  24   2 -11       15.61       10.60     78.67 o 
  25   2 -11       30.92      -21.56     66.95 o 
  26   2 -11        2.14      -65.28     70.71 o 
  27   2 -11       14.46       28.44     76.54 o 
  28   2 -11        9.99      -33.82     79.74 o 
   0   3 -11       72.25      125.80     60.59 o 
   1   3 -11      393.98      343.89     49.57 o 
   2   3 -11     1029.44     1060.83     70.18 o 
   3   3 -11      365.31      281.35     50.26 o 
   4   3 -11      125.56      146.92     43.30 o 
   5   3 -11       70.92       93.38     43.22 o 
   6   3 -11      290.59      354.60     53.27 o 
   7   3 -11      653.11      703.01     57.21 o 
   8   3 -11      643.96      507.25     49.17 o 
   9   3 -11       41.55       67.64     47.52 o 
  10   3 -11      351.95      286.74     60.50 o 
  11   3 -11      175.52      160.93     58.75 o 
  12   3 -11        6.53       90.86     55.29 o 
  13   3 -11      153.69      135.78     61.73 o 
  14   3 -11       60.44       86.31     57.10 o 
  15   3 -11       67.32       32.63     54.26 o 
  16   3 -11       64.69       94.71     60.05 o 
  17   3 -11      126.89      147.46     60.92 o 
  18   3 -11       74.27      153.64     64.35 o 
  19   3 -11        9.44       55.25     63.19 o 
  20   3 -11       11.71       37.95     61.06 o 
  21   3 -11        8.34       50.42     61.65 o 
  22   3 -11       11.76      -28.85     66.02 o 
  23   3 -11        0.52       22.79     70.92 o 
  24   3 -11        7.72        1.06     65.67 o 
  25   3 -11        0.83      -29.19     70.41 o 
  26   3 -11        1.77       -1.59     66.04 o 
   1   4 -11      229.61      246.41     56.49 o 
   2   4 -11       76.75      134.79     52.89 o 
   3   4 -11      372.87      347.42     70.30 o 
   4   4 -11      350.51      386.83     73.96 o 
   5   4 -11      284.88      285.29     71.55 o 
   6   4 -11        2.59       48.75     52.60 o 
   7   4 -11       40.71      171.07     90.71 o 
   8   4 -11      169.96      197.00     62.43 o 
   9   4 -11       15.21      -23.58     51.09 o 
  10   4 -11        3.80       10.01     58.61 o 
  11   4 -11       77.10       57.65     53.92 o 
  12   4 -11       75.00       23.85     57.67 o 
  13   4 -11       78.58       79.28     60.15 o 
  14   4 -11       11.23       10.22     51.69 o 
  15   4 -11       18.07      -13.14     54.92 o 
  16   4 -11       24.33        1.36     50.96 o 
  17   4 -11        0.51      -50.18     77.45 o 
  18   4 -11        0.18      -27.59     51.16 o 
  19   4 -11       21.10       32.77     55.56 o 
  20   4 -11        2.09       23.36     55.54 o 
  21   4 -11        4.93        6.20     59.98 o 
  22   4 -11        1.35      -68.71     57.39 o 
   0   5 -11       41.52       22.96    103.54 o 
   1   5 -11      109.24      113.74     75.55 o 
   2   5 -11       57.35       73.19     75.78 o 
   3   5 -11       66.79       44.94     77.18 o 
   4   5 -11        2.97      -27.83     95.40 o 
   5   5 -11       75.46        4.66     65.53 o 
   6   5 -11       16.57      -40.51     69.08 o 
   7   5 -11       14.86      -11.69     80.58 o 
   8   5 -11        8.28       19.45     55.38 o 
   9   5 -11        0.70       -5.77     60.56 o 
  10   5 -11      266.47      142.12     62.75 o 
  11   5 -11        0.89       72.53     70.33 o 
  12   5 -11        9.86       45.40     54.46 o 
  13   5 -11       14.08       53.16     49.29 o 
  14   5 -11       61.82       71.54     51.22 o 
  15   5 -11        5.85       18.11     48.51 o 
  16   5 -11        8.51        0.30     44.08 o 
  17   5 -11        4.57       28.64     44.12 o 
   1   6 -11       14.99       12.70     60.53 o 
   2   6 -11       15.61       35.46     59.36 o 
   3   6 -11       38.16      -22.24     52.90 o 
   4   6 -11       14.27       61.41     60.23 o 
   5   6 -11       33.04       13.36     75.57 o 
   6   6 -11        0.25      -37.99     57.20 o 
   7   6 -11       11.69       17.12     73.06 o 
   8   6 -11        9.50        0.00     55.53 o 
   0   0 -10      480.02      463.84     83.50 o 
   2   0 -10      261.96      275.18     69.51 o 
   4   0 -10     5816.59     5102.00    244.98 o 
   6   0 -10     1773.55     1661.25     75.27 o 
   8   0 -10       84.01       51.45     30.18 o 
  10   0 -10     1679.48     1717.79     69.20 o 
  12   0 -10      340.10      382.22     43.03 o 
  14   0 -10      686.89      691.88     74.33 o 
  16   0 -10     1232.70     1209.08     92.80 o 
  18   0 -10     2176.51     2081.06    184.12 o 
  20   0 -10       74.78      117.76     64.76 o 
  22   0 -10      552.74      452.67     85.73 o 
  24   0 -10      197.12      281.64     84.16 o 
  26   0 -10       27.73       27.55    109.38 o 
  28   0 -10       12.47      187.04    126.50 o 
  30   0 -10       20.35      132.35    139.86 o 
   1   1 -10      523.06      581.19     46.61 o 
   2   1 -10      213.03      248.82     38.43 o 
   3   1 -10     2046.95     2007.90     71.71 o 
   4   1 -10      755.98      832.14     45.29 o 
   5   1 -10     1157.68     1003.01     58.04 o 
   6   1 -10     1025.34      846.83     57.07 o 
   7   1 -10      793.56      686.67     34.47 o 
   8   1 -10     1044.75     1096.47     53.72 o 
   9   1 -10      118.54       93.76     24.31 o 
  10   1 -10      569.44      515.99     36.22 o 
  11   1 -10       48.44       38.92     24.66 o 
  12   1 -10       46.12       24.57     28.96 o 
  13   1 -10      123.99      120.67     36.82 o 
  14   1 -10      157.99      180.01     43.93 o 
  15   1 -10      139.28      141.91     43.80 o 
  16   1 -10       39.22       15.81     39.69 o 
  17   1 -10      170.81      144.71     48.79 o 
  18   1 -10      665.87      641.54     82.38 o 
  19   1 -10       49.87       98.01     45.50 o 
  20   1 -10      198.81      184.55     52.39 o 
  21   1 -10        7.40        8.89     45.65 o 
  22   1 -10      190.44      166.73     55.03 o 
  23   1 -10       23.82       40.77     53.02 o 
  24   1 -10       55.10       65.68     59.15 o 
  25   1 -10       42.93       28.17     64.35 o 
  26   1 -10        1.03      130.68    137.77 o 
  27   1 -10        0.38       19.62    134.02 o 
  28   1 -10        4.26      129.01    143.20 o 
  29   1 -10       10.71       27.55    143.20 o 
  30   1 -10        3.75        4.17    146.96 o 
   0   2 -10        1.88       75.04     51.77 o 
   1   2 -10      342.00      370.11     50.33 o 
   2   2 -10     2435.86     2422.15    104.01 o 
   3   2 -10        3.68       88.60     36.66 o 
   4   2 -10       79.68       90.16     37.50 o 
   5   2 -10      131.14       99.31     33.62 o 
   6   2 -10      367.94      365.25     41.57 o 
   7   2 -10       83.37       67.41     36.12 o 
   8   2 -10       23.51       64.13     35.08 o 
   9   2 -10      171.97      212.05     37.12 o 
  10   2 -10      626.61      612.66     48.14 o 
  11   2 -10      274.77      266.96     59.16 o 
  12   2 -10      231.23      343.99     60.69 o 
  13   2 -10        4.66       39.00     52.75 o 
  14   2 -10       29.27       44.87     52.43 o 
  15   2 -10       87.79       88.51     52.49 o 
  16   2 -10       80.08       64.32     55.34 o 
  17   2 -10       41.62       34.87     54.21 o 
  18   2 -10       17.29      105.66     58.28 o 
  19   2 -10      133.41      169.85     59.60 o 
  20   2 -10       37.46       67.97     58.30 o 
  21   2 -10       55.99       16.70     56.70 o 
  22   2 -10       19.23       26.93     59.21 o 
  23   2 -10       22.60      -44.03     64.47 o 
  24   2 -10       65.04      -22.23     72.45 o 
  25   2 -10       53.81      107.04     72.42 o 
  26   2 -10       29.51       20.04     74.69 o 
  27   2 -10       14.71       45.51     78.07 o 
  28   2 -10        1.27      -25.05     80.58 o 
   1   3 -10       11.35       62.44     38.31 o 
   2   3 -10       50.67       32.88     40.17 o 
   3   3 -10      152.40      175.21     45.53 o 
   4   3 -10      375.48      371.86     52.63 o 
   5   3 -10       82.88      101.81     40.33 o 
   6   3 -10      418.19      369.63     46.29 o 
   7   3 -10      165.32      155.68     37.32 o 
   8   3 -10      235.28      245.45     49.93 o 
   9   3 -10      144.99      377.82     54.23 o 
  10   3 -10       73.98       56.44     50.88 o 
  11   3 -10       10.50       -0.06     50.53 o 
  12   3 -10       20.80      -38.39     55.42 o 
  13   3 -10      267.56      258.99     65.60 o 
  14   3 -10      100.53      174.75     61.52 o 
  15   3 -10      104.98      144.19     57.08 o 
  16   3 -10       77.09      108.14     58.18 o 
  17   3 -10       28.60       30.60     52.62 o 
  18   3 -10       26.84       16.42     59.83 o 
  19   3 -10       28.78       34.04     63.71 o 
  20   3 -10       16.30       96.94     67.09 o 
  21   3 -10      111.18      110.47     65.66 o 
  22   3 -10       82.94       80.49     75.56 o 
  23   3 -10        3.99       63.29     69.22 o 
  24   3 -10       22.28       22.73     63.65 o 
  25   3 -10       20.73       29.32     67.41 o 
  26   3 -10        9.63       10.00     57.93 o 
   0   4 -10      774.98      947.83    111.98 o 
   1   4 -10       41.04      151.63     48.03 o 
   2   4 -10      485.69      446.65     73.12 o 
   3   4 -10      274.39      378.19     73.05 o 
   4   4 -10      131.03      175.38     65.70 o 
   5   4 -10      211.39      276.62     66.64 o 
   6   4 -10       96.37      101.78     62.81 o 
   7   4 -10      109.32       88.23     52.08 o 
   8   4 -10      280.75      308.39     58.00 o 
   9   4 -10       89.59      100.03     66.43 o 
  10   4 -10       43.11       45.19     55.57 o 
  11   4 -10      332.37      446.72     77.37 o 
  12   4 -10       67.01       77.19     61.97 o 
  13   4 -10       15.79       24.93     54.70 o 
  14   4 -10       12.10      -24.95     57.21 o 
  15   4 -10        3.13      -24.59     54.24 o 
  16   4 -10       23.49      -32.48     55.68 o 
  17   4 -10       10.69       41.45     54.97 o 
  18   4 -10       59.45       21.49     57.57 o 
  19   4 -10        8.99      -14.62     57.14 o 
  20   4 -10       12.07        1.27     62.29 o 
  21   4 -10        6.31      -16.55     61.43 o 
  22   4 -10       27.35       34.65     61.11 o 
  23   4 -10        4.71      -29.05     50.60 o 
   1   5 -10       51.88       99.68     72.10 o 
   2   5 -10       10.12       -9.66     75.19 o 
   3   5 -10       52.61      168.64     75.24 o 
   4   5 -10      154.29      135.50     83.06 o 
   5   5 -10      150.75      156.04     76.27 o 
   6   5 -10       15.53       99.90     75.24 o 
   7   5 -10      119.40      126.90     89.55 o 
   8   5 -10        5.83       27.97     93.52 o 
   9   5 -10       19.51        6.68     87.26 o 
  10   5 -10       10.64       10.02     74.31 o 
  11   5 -10       48.72       60.56     63.47 o 
  12   5 -10       13.42      -37.27     45.26 o 
  13   5 -10       22.54       57.88     51.94 o 
  14   5 -10       12.14       34.92     50.62 o 
  15   5 -10       19.43       46.17     47.27 o 
  16   5 -10       43.34       31.65     49.81 o 
  17   5 -10        3.75      -18.56     43.23 o 
  18   5 -10       10.51       -1.83     37.52 o 
   0   6 -10       44.13      -41.75     70.97 o 
   1   6 -10       21.55       85.10     72.28 o 
   2   6 -10       18.52       51.33     72.70 o 
   3   6 -10       67.33       43.95     69.59 o 
   4   6 -10        1.04       41.40     68.28 o 
   5   6 -10       42.20       15.97     66.61 o 
   6   6 -10       29.23       11.27     75.98 o 
   7   6 -10       51.08        1.25     73.90 o 
   8   6 -10        5.00      -35.90     63.04 o 
   9   6 -10       14.11       -4.17     58.87 o 
  10   6 -10       35.20       -1.25     63.46 o 
   2   0  -9      516.84      647.77     64.53 o 
   4   0  -9     5766.75     5644.45    300.90 o 
   6   0  -9     2921.68     3054.17     80.41 o 
   8   0  -9      841.47      782.86     74.38 o 
  10   0  -9      227.70      209.38     42.17 o 
  12   0  -9      661.73      681.47     47.02 o 
  14   0  -9      263.73      204.31     65.76 o 
  16   0  -9      379.63      418.05     69.72 o 
  18   0  -9      644.70      760.82     86.63 o 
  20   0  -9      144.72      158.06     69.82 o 
  22   0  -9       13.96       22.50     64.55 o 
  24   0  -9       59.42       73.57     75.79 o 
  26   0  -9        0.62       41.75    113.98 o 
  28   0  -9       28.51      131.51    126.50 o 
  30   0  -9        2.93      -40.91     91.85 o 
   0   1  -9     2484.06     2113.41    196.01 o 
   1   1  -9      710.61      759.37     55.98 o 
   2   1  -9      603.33      652.18     46.62 o 
   3   1  -9     5686.08     5891.30    147.58 o 
   4   1  -9      893.00      875.35     97.79 o 
   5   1  -9     1157.02     1086.26     35.53 o 
   6   1  -9      323.26      313.18     26.94 o 
   7   1  -9     1232.23     1176.92     45.50 o 
   8   1  -9      193.46      160.95     31.40 o 
   9   1  -9      327.72      309.89     28.43 o 
  10   1  -9      199.09      234.00     28.63 o 
  11   1  -9     1790.82     1757.56     50.20 o 
  12   1  -9      462.73      395.80     35.26 o 
  13   1  -9       67.97       47.79     39.32 o 
  14   1  -9       61.41       68.84     39.38 o 
  15   1  -9      287.31      312.50     47.54 o 
  16   1  -9      169.25      151.04     44.34 o 
  17   1  -9      188.58      261.08     48.94 o 
  18   1  -9     1029.76     1073.84     73.37 o 
  19   1  -9      225.29      285.82     51.42 o 
  20   1  -9       65.42       98.12     48.24 o 
  21   1  -9       18.65       79.07     48.51 o 
  22   1  -9       25.10       28.32     44.19 o 
  23   1  -9       96.83      100.63     51.51 o 
  24   1  -9       64.72      148.45     62.67 o 
  25   1  -9       18.13       44.73     63.48 o 
  26   1  -9       17.57       24.14     73.23 o 
  27   1  -9       24.58       42.07     76.32 o 
  28   1  -9       74.44       74.99    110.22 o 
  29   1  -9        3.14       13.94     88.51 o 
  30   1  -9       27.29       88.77     92.55 o 
   1   2  -9      199.24      156.01     30.03 o 
   2   2  -9      758.97      661.16     55.41 o 
   3   2  -9     2736.57     2647.88     58.34 o 
   4   2  -9       73.79       85.76     34.63 o 
   5   2  -9     1330.16     1308.15     43.80 o 
   6   2  -9      673.84      649.46     52.10 o 
   7   2  -9       13.65       88.91     37.21 o 
   8   2  -9      191.94      206.49     31.35 o 
   9   2  -9       64.28       99.71     29.04 o 
  10   2  -9       88.25       99.92     33.84 o 
  11   2  -9      335.53      349.57     39.55 o 
  12   2  -9      124.33      161.15     45.98 o 
  13   2  -9      120.40      150.50     42.36 o 
  14   2  -9      466.99      531.00     55.42 o 
  15   2  -9       62.59      297.46    140.34 o 
  16   2  -9      227.57      180.45     49.74 o 
  17   2  -9      137.29      200.36     51.03 o 
  18   2  -9       27.66       62.51     45.88 o 
  19   2  -9       41.46       51.96     48.14 o 
  20   2  -9       35.64       84.76     47.91 o 
  21   2  -9       29.85       31.44     51.11 o 
  22   2  -9       41.70       19.41     64.26 o 
  23   2  -9       13.83      -27.05     67.12 o 
  24   2  -9        8.25       -2.15     60.43 o 
  25   2  -9       40.82       60.76     69.82 o 
  26   2  -9       34.84       33.57     70.00 o 
  27   2  -9       27.63       15.03     70.97 o 
  28   2  -9        9.86       97.69     87.26 o 
  29   2  -9       29.61      -15.45     70.56 o 
   0   3  -9      305.50      335.12     74.31 o 
   1   3  -9      365.13      389.72     42.06 o 
   2   3  -9     1112.22     1035.39     58.25 o 
   3   3  -9      313.67      311.17     49.56 o 
   4   3  -9       12.81       46.28     44.18 o 
   5   3  -9      486.14      492.68     49.55 o 
   6   3  -9     1005.34     1006.23     69.66 o 
   7   3  -9      294.88      348.11     54.05 o 
   8   3  -9       78.25       57.89     42.62 o 
   9   3  -9      492.94      462.99     55.14 o 
  10   3  -9      854.46      824.49     65.91 o 
  11   3  -9      222.59      191.96     62.14 o 
  12   3  -9       12.97        2.81     52.46 o 
  13   3  -9       21.49       51.45     56.64 o 
  14   3  -9      308.18      241.19     63.79 o 
  15   3  -9       27.48       31.04     55.08 o 
  16   3  -9        1.43       -4.62     54.36 o 
  17   3  -9        3.01       14.46     54.38 o 
  18   3  -9       47.83       10.63     57.27 o 
  19   3  -9        6.51       15.40     56.35 o 
  20   3  -9       16.74       -6.45     53.48 o 
  21   3  -9      100.24      158.26     73.79 o 
  22   3  -9       12.08        0.22     71.39 o 
  23   3  -9        5.22       -5.29     60.60 o 
  24   3  -9        6.89       13.50     55.16 o 
  25   3  -9       53.16       81.57     68.56 o 
  26   3  -9        2.76       37.02     52.72 o 
  27   3  -9        2.13       44.76     59.75 o 
   1   4  -9      337.00      281.94     62.82 o 
   2   4  -9       10.55      107.14     58.20 o 
   3   4  -9       23.83       81.95     64.29 o 
   4   4  -9       82.61       70.45     57.60 o 
   5   4  -9      168.52       98.99     65.39 o 
   6   4  -9      598.26      517.99     75.90 o 
   7   4  -9      172.80      158.34     54.64 o 
   8   4  -9      148.78      188.34     54.90 o 
   9   4  -9       25.19       34.01     46.72 o 
  10   4  -9       64.55      106.39     53.50 o 
  11   4  -9       12.23       23.12     56.71 o 
  12   4  -9       79.50       64.80     58.06 o 
  13   4  -9       66.04       81.18     64.39 o 
  14   4  -9        7.32       38.94     61.24 o 
  15   4  -9        7.51       35.28     57.72 o 
  16   4  -9       45.41       85.61     62.66 o 
  17   4  -9       80.70       40.06     57.78 o 
  18   4  -9        2.04       21.69     51.56 o 
  19   4  -9        3.19       -3.73     47.65 o 
  20   4  -9        9.61       36.94     55.90 o 
  21   4  -9       26.03       78.70     63.52 o 
  22   4  -9       15.54      101.81     58.30 o 
  23   4  -9       17.46       14.45     53.82 o 
  24   4  -9        9.83      245.20    256.55 o 
   0   5  -9       92.48      113.56    131.51 o 
   1   5  -9       55.72      122.74     82.30 o 
   2   5  -9       19.12       42.73     71.18 o 
   3   5  -9       15.44       46.81     77.45 o 
   4   5  -9       92.08       97.73     74.02 o 
   5   5  -9       17.76       39.14     79.54 o 
   6   5  -9      135.18      156.51     79.88 o 
   7   5  -9       40.70       42.59     76.14 o 
   8   5  -9       16.22      -24.63     98.95 o 
   9   5  -9       32.99       40.50     87.26 o 
  10   5  -9        8.61       12.88     62.53 o 
  11   5  -9       65.56       56.65     62.76 o 
  12   5  -9        6.82       19.18     62.88 o 
  13   5  -9        1.84      -29.30     60.60 o 
  14   5  -9       35.86       86.74     62.97 o 
  15   5  -9        1.85       21.25     60.03 o 
  16   5  -9        1.98       23.22     51.92 o 
  17   5  -9        4.51       37.43     59.08 o 
  18   5  -9       80.47       29.07     54.16 o 
  19   5  -9        0.57       23.45     51.63 o 
   1   6  -9       35.30      154.03     76.89 o 
   2   6  -9        6.68      -13.23     71.87 o 
   3   6  -9       16.44      125.56     75.13 o 
   4   6  -9       14.62      -18.44     68.03 o 
   5   6  -9        2.01        8.55     81.20 o 
   6   6  -9       13.63       69.75     70.53 o 
   7   6  -9       28.43       23.38     75.57 o 
   8   6  -9       10.31       57.20     84.33 o 
   9   6  -9        6.79       -6.26     65.96 o 
  10   6  -9        1.87       36.74     70.97 o 
  11   6  -9       19.22        7.51     65.55 o 
   0   0  -8      739.13      767.78     84.75 o 
   2   0  -8     2454.95     2294.21     92.10 o 
   4   0  -8      499.40      503.26     42.27 o 
   6   0  -8    11480.61    11544.93    420.42 o 
   8   0  -8     5184.98     5340.40    112.03 o 
  10   0  -8     3775.82     3525.40    200.05 o 
  12   0  -8      212.26      149.11     32.27 o 
  14   0  -8     2122.24     2612.86    250.50 o 
  16   0  -8       30.33       12.16     55.76 o 
  18   0  -8       94.51      123.22     62.41 o 
  20   0  -8      493.65      440.46     87.47 o 
  22   0  -8       13.07       91.76     69.09 o 
  24   0  -8       42.75       61.79    110.22 o 
  26   0  -8       25.74      148.63    119.82 o 
  28   0  -8      100.78      167.42    120.66 o 
  30   0  -8       64.56      142.78    140.28 o 
   1   1  -8     1877.64     1819.58     61.55 o 
   2   1  -8      478.36      553.62     43.08 o 
   3   1  -8     2048.83     2057.31     66.85 o 
   4   1  -8      407.64      396.17     46.87 o 
   5   1  -8      573.46      514.80     32.27 o 
   6   1  -8      178.47      189.26     25.76 o 
   7   1  -8      246.27      252.90     27.50 o 
   8   1  -8     1904.74     1862.87     52.81 o 
   9   1  -8     5619.37     6135.48    142.86 o 
  10   1  -8      554.32      549.38     48.89 o 
  11   1  -8       92.84       81.30     25.50 o 
  12   1  -8      157.89      162.78     27.46 o 
  13   1  -8      398.98      462.99     45.91 o 
  14   1  -8      183.60      257.17     43.61 o 
  15   1  -8      541.43      626.81     56.28 o 
  16   1  -8      782.60      696.22     58.23 o 
  17   1  -8      637.76      687.99     60.19 o 
  18   1  -8      406.84      464.84     76.65 o 
  19   1  -8        9.77       87.69     43.94 o 
  20   1  -8       35.79       98.73     45.99 o 
  21   1  -8       53.83       87.59     43.46 o 
  22   1  -8       47.77       46.45     44.72 o 
  23   1  -8       34.87      -11.39     56.41 o 
  24   1  -8       20.51       23.71     51.36 o 
  25   1  -8       20.34       18.88     65.86 o 
  26   1  -8        6.42       12.43     73.51 o 
  27   1  -8        2.92       44.11     75.46 o 
  28   1  -8        1.20       70.35     70.25 o 
  29   1  -8        4.78       28.68     76.41 o 
  30   1  -8        4.14       95.60     94.89 o 
  31   1  -8        0.84      117.37     95.18 o 
   0   2  -8      136.76      286.37    108.63 o 
   1   2  -8     3366.74     2992.83    136.50 o 
   2   2  -8     2875.86     2412.72    205.74 o 
   3   2  -8     1200.51     1176.35     54.43 o 
   4   2  -8      104.49       75.61     25.07 o 
   5   2  -8      601.00      644.19     35.43 o 
   6   2  -8     1640.32     1866.64     72.23 o 
   7   2  -8     2918.47     2878.88     93.79 o 
   8   2  -8      335.51      343.30     37.22 o 
   9   2  -8      883.36      814.58     44.99 o 
  10   2  -8     1043.90     1022.12     49.32 o 
  11   2  -8      211.45      152.75     33.53 o 
  12   2  -8      434.16      614.99     52.91 o 
  13   2  -8      106.20       88.79     39.82 o 
  14   2  -8      429.73      510.15     53.21 o 
  15   2  -8      256.62      240.42     47.35 o 
  16   2  -8      219.01      203.73     47.32 o 
  17   2  -8      421.06      420.61     73.22 o 
  18   2  -8      402.21      574.70     63.89 o 
  19   2  -8      178.65      233.89     54.91 o 
  20   2  -8      211.35      196.80     53.90 o 
  21   2  -8        3.62      -10.03     48.64 o 
  22   2  -8       84.88       95.50     52.48 o 
  23   2  -8       27.07       36.41     55.98 o 
  24   2  -8       39.36       35.43     50.67 o 
  25   2  -8       28.04       35.93     56.50 o 
  26   2  -8       15.14       71.08     67.33 o 
  27   2  -8       17.20       -5.91     52.18 o 
  28   2  -8       27.31       46.02     56.80 o 
  29   2  -8        6.07        8.77     52.19 o 
   1   3  -8      171.99      219.65     30.62 o 
   2   3  -8       64.80       66.02     32.18 o 
   3   3  -8      484.31      481.10     42.50 o 
   4   3  -8       73.75       60.45     31.80 o 
   5   3  -8      714.97      650.91     57.83 o 
   6   3  -8       60.64       17.63     34.01 o 
   7   3  -8       89.48      103.36     36.45 o 
   8   3  -8      113.92       95.51     35.93 o 
   9   3  -8       56.30       55.15     32.39 o 
  10   3  -8      134.09       95.21     36.29 o 
  11   3  -8      491.97      487.24     52.00 o 
  12   3  -8      201.47      171.46     43.33 o 
  13   3  -8      283.30      261.79     46.71 o 
  14   3  -8      312.71      360.76     51.76 o 
  15   3  -8       16.04       52.75     53.74 o 
  16   3  -8       85.51       84.27     56.28 o 
  17   3  -8        1.83      -31.12     50.17 o 
  18   3  -8       70.09       75.03     54.95 o 
  19   3  -8       11.68       -5.32     46.30 o 
  20   3  -8       71.67       25.71     52.64 o 
  21   3  -8        1.99      -17.34     61.78 o 
  22   3  -8        6.39        9.74     58.13 o 
  23   3  -8       55.05       14.19     77.24 o 
  24   3  -8       17.89       -4.49     60.09 o 
  25   3  -8        3.28       -8.67     57.42 o 
  26   3  -8       13.64       -5.60     57.22 o 
  27   3  -8        8.71       -1.25     57.20 o 
   0   4  -8      475.62      378.25    118.57 o 
   1   4  -8      111.43      148.97     88.06 o 
   2   4  -8      108.08      199.85     82.49 o 
   3   4  -8      367.59      403.30     59.26 o 
   4   4  -8       11.76      -21.38     52.34 o 
   5   4  -8      524.57      533.19     79.99 o 
   6   4  -8      197.61      225.36     65.68 o 
   7   4  -8       54.42      119.72     48.70 o 
   8   4  -8       74.23       87.21     53.06 o 
   9   4  -8      120.29      146.44     58.13 o 
  10   4  -8       75.96       42.52     71.65 o 
  11   4  -8      126.06      188.99     66.02 o 
  12   4  -8       20.61       85.59     90.14 o 
  13   4  -8      103.63       77.27     55.97 o 
  14   4  -8       20.27      -31.19     52.00 o 
  15   4  -8       49.47       23.59     60.09 o 
  16   4  -8       13.57       44.15     56.46 o 
  17   4  -8      115.88      104.09     61.05 o 
  18   4  -8        7.73       12.24     53.50 o 
  19   4  -8       35.86      -19.40     58.27 o 
  20   4  -8        9.75      -46.78     53.11 o 
  21   4  -8       34.20       14.71     54.92 o 
  22   4  -8        1.53       11.06     53.78 o 
  23   4  -8       10.82       -2.79     54.62 o 
  24   4  -8        5.39       17.76     52.22 o 
   1   5  -8      279.81      190.09     91.51 o 
   2   5  -8      145.36      163.77     92.92 o 
   3   5  -8       32.66       21.45     65.31 o 
   4   5  -8       40.60       49.61     79.20 o 
   5   5  -8       43.62       15.67     81.51 o 
   6   5  -8      102.89      174.28     79.50 o 
   7   5  -8       21.15       99.79     84.28 o 
   8   5  -8       76.75       71.92     84.93 o 
   9   5  -8        0.08       24.58     63.07 o 
  10   5  -8       16.73        8.33     56.03 o 
  11   5  -8        3.23        7.25     65.33 o 
  12   5  -8        1.44       39.20     68.21 o 
  13   5  -8       17.74       24.95     61.67 o 
  14   5  -8       52.92       87.56     67.24 o 
  15   5  -8        5.61      -23.79     49.15 o 
  16   5  -8       13.39       -4.90     53.15 o 
  17   5  -8       27.31        9.14     54.99 o 
  18   5  -8        5.02       -0.10     52.10 o 
  19   5  -8        0.28        1.68     48.68 o 
  20   5  -8        9.06      -20.61     43.23 o 
   0   6  -8       26.81        0.83    109.38 o 
   1   6  -8        2.26       32.41     67.65 o 
   2   6  -8       15.67      -10.51     64.26 o 
   3   6  -8        0.06       46.43     71.65 o 
   4   6  -8        6.51        1.88     66.61 o 
   5   6  -8        6.57       84.54     74.71 o 
   6   6  -8       51.38      162.91     87.67 o 
   7   6  -8        2.25       70.14     78.91 o 
   8   6  -8        2.43        7.10     80.16 o 
   9   6  -8        0.78        0.42     77.24 o 
  10   6  -8       12.90      -64.29     53.44 o 
  11   6  -8       18.76       35.90     69.30 o 
  12   6  -8        3.80       30.89     69.30 o 
  13   6  -8       32.89       71.16     53.44 o 
   2   0  -7     1684.24     1677.39     93.10 o 
   4   0  -7     1141.97     1040.52     48.98 o 
   6   0  -7      925.20      933.30     46.42 o 
   8   0  -7      128.33      104.24     30.90 o 
  10   0  -7      473.77      479.49     43.15 o 
  12   0  -7      777.43      793.72    159.80 o 
  14   0  -7      323.03      424.11     68.46 o 
  16   0  -7      453.42      362.81     70.97 o 
  18   0  -7      466.55      505.46     78.45 o 
  20   0  -7       52.38      125.87     65.95 o 
  22   0  -7      316.25      300.25     75.88 o 
  24   0  -7      115.44      122.74     98.95 o 
  26   0  -7      200.47      248.83    126.08 o 
  28   0  -7       14.59       43.84    127.75 o 
  30   0  -7       12.83      157.40    142.37 o 
   0   1  -7     7371.17     7464.49    157.41 o 
   1   1  -7     1979.71     2161.87    101.26 o 
   2   1  -7     1126.38     1090.17     57.73 o 
   3   1  -7      871.86      876.65     45.12 o 
   4   1  -7      179.28      206.90     41.61 o 
   5   1  -7     6925.00     6918.04    132.74 o 
   6   1  -7     2211.94     2152.55    109.57 o 
   7   1  -7     1604.90     1630.52     58.10 o 
   8   1  -7     8526.57     8376.77    309.05 o 
   9   1  -7     3224.12     3309.52     97.71 o 
  10   1  -7     1273.53     1323.64     69.39 o 
  11   1  -7     1112.89     1061.52     42.69 o 
  12   1  -7        2.20       34.84     22.88 o 
  13   1  -7      444.74      379.14     43.45 o 
  14   1  -7      166.13      237.30     43.04 o 
  15   1  -7      840.28      805.59     57.02 o 
  16   1  -7      118.24      160.45     41.95 o 
  17   1  -7       16.27       44.60     41.04 o 
  18   1  -7       64.88       49.15     39.28 o 
  19   1  -7      152.79      170.03     47.39 o 
  20   1  -7     1421.95     1486.04     80.99 o 
  21   1  -7       29.11       62.75     45.60 o 
  22   1  -7       48.14       67.28     41.89 o 
  23   1  -7       90.32       62.21     58.85 o 
  24   1  -7       70.88       47.87     58.83 o 
  25   1  -7        7.17       82.03     78.01 o 
  26   1  -7        3.72       46.03     75.15 o 
  27   1  -7        3.79      115.51     81.75 o 
  28   1  -7       10.89      -21.82     77.38 o 
  29   1  -7       19.88       48.64     79.96 o 
  30   1  -7        9.43      -28.31     85.08 o 
  31   1  -7        8.00       31.23     86.41 o 
   1   2  -7      523.14      504.54     36.72 o 
   2   2  -7       64.80       86.22     27.62 o 
   3   2  -7      575.96      497.46     35.91 o 
   4   2  -7     1803.98     2036.64     55.37 o 
   5   2  -7     1450.82     1282.84     61.29 o 
   6   2  -7      890.70      908.90     40.85 o 
   7   2  -7      291.98      316.70     33.58 o 
   8   2  -7       31.07       28.12     27.87 o 
   9   2  -7     2697.21     2702.71     94.18 o 
  10   2  -7      220.33      229.84     32.58 o 
  11   2  -7      128.28      133.23     30.17 o 
  12   2  -7      162.54      171.87     33.20 o 
  13   2  -7      294.07      288.68     45.95 o 
  14   2  -7      771.75      732.62     57.75 o 
  15   2  -7      410.00      391.29     48.65 o 
  16   2  -7       49.84       38.05     41.89 o 
  17   2  -7      339.77      292.89     49.36 o 
  18   2  -7      219.56      196.91     47.42 o 
  19   2  -7       42.61       69.54     45.37 o 
  20   2  -7      225.61      202.74     52.60 o 
  21   2  -7       24.54       50.56     44.99 o 
  22   2  -7       71.74      103.27     53.60 o 
  23   2  -7      120.22      136.62     56.85 o 
  24   2  -7        7.44       58.07     47.62 o 
  25   2  -7       43.04       25.12     50.32 o 
  26   2  -7       20.90        2.04     47.87 o 
  27   2  -7       17.59      -17.91     40.50 o 
  28   2  -7        1.93       10.40     32.56 o 
  29   2  -7        6.15       26.43     59.28 o 
  30   2  -7        1.81      -14.26     21.00 o 
   0   3  -7     1297.17     1368.92     80.51 o 
   1   3  -7     1191.75     1198.46     52.36 o 
   2   3  -7     1901.93     1797.87    173.25 o 
   3   3  -7      403.01      407.15     78.52 o 
   4   3  -7      176.84      161.43     35.86 o 
   5   3  -7       16.71       13.28     33.71 o 
   6   3  -7     1619.53     1603.44     88.19 o 
   7   3  -7      212.93      205.95     40.28 o 
   8   3  -7      186.92      190.27     38.02 o 
   9   3  -7       63.00       46.81     34.02 o 
  10   3  -7      221.69      213.59     39.91 o 
  11   3  -7       21.71       37.64     34.19 o 
  12   3  -7      253.71      197.59     43.82 o 
  13   3  -7       63.82      109.38     41.09 o 
  14   3  -7      470.52      471.66     55.21 o 
  15   3  -7       57.47       84.94     42.07 o 
  16   3  -7      158.61      137.90     46.15 o 
  17   3  -7      274.36      322.09     50.35 o 
  18   3  -7      102.40       94.64     42.42 o 
  19   3  -7      149.54      122.67     46.54 o 
  20   3  -7       11.89      -49.92     45.28 o 
  21   3  -7        6.49       59.27     48.68 o 
  22   3  -7      123.41       70.03     51.61 o 
  23   3  -7        0.03       28.71     47.97 o 
  24   3  -7       60.24        9.64     60.09 o 
  25   3  -7       14.62        7.97     52.19 o 
  26   3  -7        0.23       -3.86     54.77 o 
  27   3  -7       38.20       54.69     63.46 o 
  28   3  -7       15.58        7.10     51.35 o 
   1   4  -7       53.71      210.50     90.45 o 
   2   4  -7      441.94      531.01     87.68 o 
   3   4  -7       26.62      192.16     69.66 o 
   4   4  -7      213.05      431.61     82.64 o 
   5   4  -7      395.75      513.75     68.50 o 
   6   4  -7      222.48      195.52     45.10 o 
   7   4  -7      254.02      192.17     46.30 o 
   8   4  -7       48.62       26.56     37.94 o 
   9   4  -7      169.25      169.87     57.26 o 
  10   4  -7       69.01       64.37     52.00 o 
  11   4  -7      109.82       86.05     63.42 o 
  12   4  -7      100.93       66.40     59.63 o 
  13   4  -7       88.14       69.89     59.76 o 
  14   4  -7       44.53      171.16     67.99 o 
  15   4  -7      105.71       80.90     56.89 o 
  16   4  -7       12.27      102.61     59.05 o 
  17   4  -7       18.75       59.40     52.97 o 
  18   4  -7       34.64       53.59     56.96 o 
  19   4  -7       12.52       19.96     63.94 o 
  20   4  -7        5.12       28.04     61.85 o 
  21   4  -7       28.91      -34.03     56.08 o 
  22   4  -7        5.25       22.30     55.48 o 
  23   4  -7       15.71      -31.89     44.26 o 
  24   4  -7       18.96       -1.51     56.27 o 
  25   4  -7       26.43       62.45     54.97 o 
   0   5  -7       20.58        4.59    108.97 o 
   1   5  -7      129.88      211.34     96.51 o 
   2   5  -7       76.14      123.53     81.82 o 
   3   5  -7       19.06       69.01     82.01 o 
   4   5  -7       72.56      197.97     86.62 o 
   5   5  -7       65.15       66.20     76.30 o 
   6   5  -7       33.12        4.29     80.66 o 
   7   5  -7        8.19      119.70     88.15 o 
   8   5  -7       46.63       48.18     70.19 o 
   9   5  -7        7.12      -18.72     59.44 o 
  10   5  -7        0.52      -31.12     54.20 o 
  11   5  -7        6.43        2.56     61.23 o 
  12   5  -7      131.51       56.76     92.48 o 
  13   5  -7        0.89       23.25     59.74 o 
  14   5  -7      173.34       73.63     67.48 o 
  15   5  -7       16.84       -5.32     50.60 o 
  16   5  -7       39.93        5.20     52.86 o 
  17   5  -7       34.45       44.36     56.53 o 
  18   5  -7       14.08      -18.63     46.99 o 
  19   5  -7        3.39       18.56     54.23 o 
  20   5  -7       29.52       -2.19     48.04 o 
  21   5  -7        4.72       13.45     44.94 o 
   1   6  -7       16.68       28.27     72.40 o 
   2   6  -7        3.01       71.17     78.08 o 
   3   6  -7       57.79      118.78     83.58 o 
   4   6  -7        7.43      -12.14     70.29 o 
   5   6  -7        0.61       51.44     90.81 o 
   6   6  -7       13.14      123.13     81.37 o 
   7   6  -7        0.04       63.64     68.53 o 
   8   6  -7       10.57       35.49     82.66 o 
   9   6  -7        4.16      -25.88     77.24 o 
  10   6  -7       21.51       27.14     82.66 o 
  11   6  -7       17.66       36.32     72.23 o 
  12   6  -7       11.14        2.92     65.13 o 
  13   6  -7       28.26       39.68     45.02 o 
  14   6  -7       17.68       20.07     41.39 o 
   0   0  -6     8801.87     8187.12    191.63 o 
   2   0  -6      347.65      297.73     37.97 o 
   4   0  -6    15757.48    14186.14    161.15 o 
   6   0  -6      794.86      665.27     38.74 o 
   8   0  -6     1931.93     1957.47    146.76 o 
  10   0  -6      489.23      497.47     86.34 o 
  12   0  -6     2024.45     2318.99    106.47 o 
  14   0  -6      666.95      705.59     73.65 o 
  16   0  -6     1109.70     1181.41    154.27 o 
  18   0  -6      836.89      956.69     93.41 o 
  20   0  -6     3779.39     4113.92    169.83 o 
  22   0  -6     1115.69     1152.99    171.80 o 
  24   0  -6       95.67       38.41    106.04 o 
  26   0  -6       77.23       37.99    115.65 o 
  28   0  -6       34.46      117.73    135.27 o 
  30   0  -6       87.44      238.81    148.21 o 
  32   0  -6       20.80      103.54    128.59 o 
   1   1  -6     4544.22     4263.92     80.32 o 
   2   1  -6      470.51      523.79     48.87 o 
   3   1  -6     3152.51     3009.30     69.40 o 
   4   1  -6      148.32      163.96     23.74 o 
   5   1  -6     3915.41     3960.60     63.54 o 
   6   1  -6     2744.46     2486.63     61.80 o 
   7   1  -6      328.72      322.77     27.14 o 
   8   1  -6      218.04      218.39     30.25 o 
   9   1  -6      646.82      627.42     41.22 o 
  10   1  -6     1021.07      996.10     59.74 o 
  11   1  -6     2617.95     2677.86    147.21 o 
  12   1  -6     2441.19     2887.94    139.56 o 
  13   1  -6       30.01      100.10     36.64 o 
  14   1  -6     1687.32     1800.91    220.92 o 
  15   1  -6       73.87      135.37     38.09 o 
  16   1  -6      428.81      415.71     47.52 o 
  17   1  -6      557.80      520.17     49.71 o 
  18   1  -6      346.55      395.96     50.32 o 
  19   1  -6      177.34      179.71     47.13 o 
  20   1  -6       88.43      168.26     49.50 o 
  21   1  -6       25.52       84.82     56.89 o 
  22   1  -6      135.53      168.68     60.14 o 
  23   1  -6       69.69       38.79     52.89 o 
  24   1  -6      111.11      145.99     74.44 o 
  25   1  -6       45.75       18.11     75.45 o 
  26   1  -6       20.62       92.18    106.25 o 
  27   1  -6       20.81      127.97     86.02 o 
  28   1  -6       66.13      154.28     79.72 o 
  29   1  -6        4.39       27.94     80.73 o 
  30   1  -6        8.29       13.25     86.36 o 
  31   1  -6        0.56       66.37     81.16 o 
   0   2  -6     5240.24     5918.46    271.00 o 
   1   2  -6     1369.09     1283.34     62.08 o 
   2   2  -6     1189.50     1053.58     85.23 o 
   3   2  -6      534.24      504.62     53.92 o 
   4   2  -6     4748.39     4818.48     79.80 o 
   5   2  -6      420.11      463.64     35.95 o 
   6   2  -6     4268.33     4098.04    131.27 o 
   7   2  -6     1633.36     1611.63     55.89 o 
   8   2  -6     2794.94     2587.44    134.91 o 
   9   2  -6     2213.07     2275.85     86.51 o 
  10   2  -6     1595.65     1520.40     55.13 o 
  11   2  -6      140.07      415.86    145.63 o 
  12   2  -6      119.62      142.70     29.75 o 
  13   2  -6      242.05      207.22     38.32 o 
  14   2  -6       27.13       29.71     36.60 o 
  15   2  -6      188.59      206.24     44.25 o 
  16   2  -6       83.93      107.75     38.44 o 
  17   2  -6      416.71      440.07     52.66 o 
  18   2  -6       29.98        5.18     40.56 o 
  19   2  -6       94.37       60.92     44.14 o 
  20   2  -6      316.05      277.25     49.51 o 
  21   2  -6      101.76       92.40     53.00 o 
  22   2  -6       23.60       17.25     50.27 o 
  23   2  -6      273.06      338.30     63.91 o 
  24   2  -6       18.13       52.19     46.21 o 
  25   2  -6       37.06       60.07     55.35 o 
  26   2  -6        7.12       28.44     88.06 o 
  27   2  -6        6.25      -47.41     81.73 o 
  28   2  -6        0.26       63.79     81.65 o 
  29   2  -6        6.52       50.64     91.08 o 
  30   2  -6        7.65      140.20    105.02 o 
   1   3  -6       60.03       50.18     33.01 o 
   2   3  -6      622.67      531.95     51.99 o 
   3   3  -6       81.60       41.37     36.56 o 
   4   3  -6      316.43      309.55     41.87 o 
   5   3  -6      304.81      293.91     39.21 o 
   6   3  -6       20.71        9.44     32.08 o 
   7   3  -6      354.10      345.93     43.99 o 
   8   3  -6      102.99       72.73     33.85 o 
   9   3  -6      144.80      126.84     37.19 o 
  10   3  -6      667.89      643.25     51.17 o 
  11   3  -6       80.77      109.28     37.27 o 
  12   3  -6      310.44      308.82     46.37 o 
  13   3  -6       87.01      176.36     43.03 o 
  14   3  -6       89.93      121.75     44.38 o 
  15   3  -6      125.48       76.07     42.87 o 
  16   3  -6      122.45      146.97     43.93 o 
  17   3  -6       45.45       36.91     39.84 o 
  18   3  -6       49.20       68.30     43.14 o 
  19   3  -6       90.30      102.44     45.46 o 
  20   3  -6      181.01      112.60     51.62 o 
  21   3  -6       99.84       65.02     50.09 o 
  22   3  -6       12.34        6.23     45.38 o 
  23   3  -6       31.18       47.80     49.43 o 
  24   3  -6       47.76       65.98     48.10 o 
  25   3  -6       19.40       22.95     46.33 o 
  26   3  -6       25.73        4.43     48.85 o 
  27   3  -6       28.47       44.14    106.67 o 
  28   3  -6        4.64       11.76     42.92 o 
   0   4  -6       90.18       57.74     64.80 o 
   1   4  -6      636.12      656.71     66.15 o 
   2   4  -6       61.62       45.39     45.66 o 
   3   4  -6      222.51      162.42     82.66 o 
   4   4  -6      288.68      173.16     60.46 o 
   5   4  -6       44.23       97.77     60.89 o 
   6   4  -6       84.08       92.78     49.04 o 
   7   4  -6       83.18       81.10     53.70 o 
   8   4  -6      108.14      111.50     61.32 o 
   9   4  -6      118.95      156.60     43.75 o 
  10   4  -6       22.41       64.67     47.47 o 
  11   4  -6      577.34      557.61     59.27 o 
  12   4  -6       41.45       54.50     45.86 o 
  13   4  -6      221.33      179.41     51.02 o 
  14   4  -6      128.57      159.54     51.26 o 
  15   4  -6      108.38      143.52     50.30 o 
  16   4  -6       49.65       62.09     42.86 o 
  17   4  -6       14.85       11.25     42.98 o 
  18   4  -6       44.61      104.10     52.26 o 
  19   4  -6       65.86      108.79     51.81 o 
  20   4  -6        4.96       48.18     62.65 o 
  21   4  -6       51.15       85.95     64.70 o 
  22   4  -6       23.51       11.26     57.41 o 
  23   4  -6        3.81      -26.46     53.44 o 
  24   4  -6       33.57       37.41     48.75 o 
  25   4  -6        4.92       -4.36     40.50 o 
   1   5  -6      147.71      195.37     58.00 o 
   2   5  -6       34.42       65.88     56.67 o 
   3   5  -6      175.60      126.48     55.25 o 
   4   5  -6       37.83      166.45     77.88 o 
   5   5  -6       47.26      161.31     88.52 o 
   6   5  -6       51.68       93.52    122.74 o 
   7   5  -6      145.58      112.72    100.20 o 
   8   5  -6      174.85      170.03     78.33 o 
   9   5  -6       14.75      151.59     73.40 o 
  10   5  -6       97.92      105.68     73.58 o 
  11   5  -6       98.75       74.24     70.71 o 
  12   5  -6       47.88       92.49     72.80 o 
  13   5  -6        3.97       71.17     66.16 o 
  14   5  -6        1.08       36.30     57.51 o 
  15   5  -6        7.89       12.18     62.80 o 
  16   5  -6        5.16      -14.57     57.24 o 
  17   5  -6       24.20       13.02     51.59 o 
  18   5  -6       15.32      -10.48     54.27 o 
  19   5  -6       24.48       25.79     51.56 o 
  20   5  -6        8.64       13.79     52.65 o 
  21   5  -6        7.38       11.07     54.48 o 
   0   6  -6       17.64      -60.95     85.17 o 
   1   6  -6       14.35       76.82    110.22 o 
   2   6  -6       10.25       17.12     90.18 o 
   3   6  -6        8.82        2.50     98.95 o 
   4   6  -6       38.31      119.82    101.45 o 
   5   6  -6        4.66      -22.54     86.84 o 
   6   6  -6       19.29       24.63    101.45 o 
   7   6  -6        9.63      -14.19     83.92 o 
   8   6  -6       23.73       31.73     78.49 o 
   9   6  -6       33.43      119.40     96.02 o 
  10   6  -6        4.36       21.29     81.83 o 
  11   6  -6       62.89       50.93     85.59 o 
  12   6  -6        1.94       -1.27     49.68 o 
  13   6  -6        2.96       26.19     49.60 o 
  14   6  -6       43.85       39.09     50.47 o 
   2   0  -5     5616.03     5271.81     78.76 o 
   4   0  -5    17989.10    16293.27   1317.20 o 
   6   0  -5     2070.31     1994.62     55.20 o 
   8   0  -5     2242.51     2166.76     94.87 o 
  10   0  -5      147.10      170.72     49.21 o 
  12   0  -5     4821.26     4950.78    274.50 o 
  14   0  -5      205.00      207.98     56.78 o 
  16   0  -5     1547.07     1571.68    149.88 o 
  18   0  -5     1878.45     2043.10    118.25 o 
  20   0  -5      364.03      375.24     74.48 o 
  22   0  -5       45.22       95.46    130.26 o 
  24   0  -5       92.66      117.32    112.72 o 
  26   0  -5       54.10       59.28    120.24 o 
  28   0  -5      210.74      220.02    137.36 o 
  30   0  -5        9.71      170.34    135.69 o 
  32   0  -5        7.35       47.18    126.92 o 
   0   1  -5     1998.72     1982.69     78.82 o 
   1   1  -5      473.45      508.71     64.84 o 
   2   1  -5       67.25       90.51     52.98 o 
   3   1  -5     9479.37     8545.00    394.08 o 
   4   1  -5     1163.64     1083.48     32.91 o 
   5   1  -5     3096.72     2714.30    131.54 o 
   6   1  -5     1527.93     1445.29     38.09 o 
   7   1  -5     5856.19     5833.19    194.93 o 
   8   1  -5     3966.53     3887.61     63.06 o 
   9   1  -5      481.75      441.82     29.36 o 
  10   1  -5       33.39       12.67     21.75 o 
  11   1  -5     6704.69     6571.93    352.31 o 
  12   1  -5      341.48      315.79     38.04 o 
  13   1  -5     1974.92     2024.70    188.49 o 
  14   1  -5      692.29      751.23     72.61 o 
  15   1  -5       52.88       82.14     36.11 o 
  16   1  -5     1634.17     1594.93    190.97 o 
  17   1  -5      156.58      226.76     42.57 o 
  18   1  -5      258.11      256.70     46.30 o 
  19   1  -5      198.80      155.80     42.89 o 
  20   1  -5      288.22      235.11     49.47 o 
  21   1  -5      487.46      504.84     69.84 o 
  22   1  -5      598.29      559.78     74.58 o 
  23   1  -5       99.39      114.06     60.61 o 
  24   1  -5      122.95      148.83     85.29 o 
  25   1  -5       31.89       36.35     82.80 o 
  26   1  -5       36.16       31.18     82.29 o 
  27   1  -5        2.44      -31.63     74.86 o 
  28   1  -5       13.07       49.68     74.93 o 
  29   1  -5       28.50      125.98     92.79 o 
  30   1  -5       45.94       73.86     89.50 o 
  31   1  -5       21.86       17.54     78.74 o 
  32   1  -5       14.28       51.19     92.12 o 
   1   2  -5     1032.67     1019.32     46.72 o 
   2   2  -5     1438.10     1358.86     47.16 o 
   3   2  -5      116.60       96.32     26.50 o 
   4   2  -5      465.49      406.47     32.57 o 
   5   2  -5      403.12      390.04     35.41 o 
   6   2  -5      267.82      315.01     35.07 o 
   7   2  -5     7202.41     7080.10    166.10 o 
   8   2  -5      641.90      671.11     43.79 o 
   9   2  -5     1428.18     1331.74     81.74 o 
  10   2  -5      389.23      375.24     42.49 o 
  11   2  -5      111.92      114.48     36.26 o 
  12   2  -5     1483.53     1418.28     65.22 o 
  13   2  -5     1391.80     1341.43     63.79 o 
  14   2  -5      227.39      285.30     44.00 o 
  15   2  -5     1375.51     1226.12     73.70 o 
  16   2  -5      293.70      319.66     47.25 o 
  17   2  -5      670.20      594.42     55.85 o 
  18   2  -5       15.79       69.73     40.76 o 
  19   2  -5      129.21      185.86     45.03 o 
  20   2  -5       18.26      -25.73     42.06 o 
  21   2  -5       51.50       58.02     54.12 o 
  22   2  -5       46.24       63.61     56.95 o 
  23   2  -5       53.75       58.26     60.83 o 
  24   2  -5       48.52      -12.64     55.49 o 
  25   2  -5       30.05       43.03     71.49 o 
  26   2  -5        3.32       46.35     86.48 o 
  27   2  -5        1.47      169.64     93.73 o 
  28   2  -5       10.52        5.73     73.44 o 
  29   2  -5        7.80       22.88     90.88 o 
  30   2  -5       17.68      -43.80     92.84 o 
  31   2  -5        5.86      -31.87     89.13 o 
   0   3  -5     1979.88     1931.76    131.93 o 
   1   3  -5     1143.92     1107.21     90.97 o 
   2   3  -5      981.31      898.44    112.87 o 
   3   3  -5      946.51     1105.15     89.06 o 
   4   3  -5     1667.57     1536.18     75.03 o 
   5   3  -5      283.48      189.09     45.88 o 
   6   3  -5      886.60      814.24     81.77 o 
   7   3  -5      713.57      606.54     54.81 o 
   8   3  -5      278.21      270.98     43.69 o 
   9   3  -5      888.80      851.74     62.02 o 
  10   3  -5      190.74      190.18     42.48 o 
  11   3  -5       92.70      108.43     43.11 o 
  12   3  -5      729.45      654.93     57.89 o 
  13   3  -5       32.47       27.98     41.33 o 
  14   3  -5      230.63      218.97     43.91 o 
  15   3  -5       98.94      104.93     41.70 o 
  16   3  -5      143.70      164.14     43.74 o 
  17   3  -5       10.01       16.99     39.31 o 
  18   3  -5      110.16       65.63     40.93 o 
  19   3  -5       74.35       73.68     46.84 o 
  20   3  -5       10.46       10.86     41.31 o 
  21   3  -5      145.17      139.29     49.98 o 
  22   3  -5       33.39       43.72     48.12 o 
  23   3  -5       86.19      111.81     51.15 o 
  24   3  -5       18.48       60.57     48.71 o 
  25   3  -5       56.13       44.42     45.92 o 
  26   3  -5        2.30       53.02     53.01 o 
  27   3  -5        3.73        6.38     57.82 o 
  28   3  -5        0.49        9.49     40.11 o 
  29   3  -5       10.94        5.41     39.95 o 
   1   4  -5      249.65      241.67     60.96 o 
   2   4  -5       49.18      -13.89     56.69 o 
   3   4  -5      718.03      687.96    121.91 o 
   4   4  -5      213.98      159.48     84.33 o 
   5   4  -5      492.88      472.41     65.26 o 
   6   4  -5       87.09       55.19     52.46 o 
   7   4  -5       34.52       -0.13     47.45 o 
   8   4  -5      125.49      281.84     62.97 o 
   9   4  -5      460.54      386.89     79.32 o 
  10   4  -5      309.12      319.27     69.43 o 
  11   4  -5        0.20       47.90     52.78 o 
  12   4  -5      402.19      446.01     68.00 o 
  13   4  -5      263.26      178.28     55.29 o 
  14   4  -5       47.68      107.06     56.65 o 
  15   4  -5       46.14       25.77     49.95 o 
  16   4  -5      108.01       83.11     51.16 o 
  17   4  -5       14.87       53.23     47.69 o 
  18   4  -5       12.83       17.43     43.59 o 
  19   4  -5      253.29      188.05     54.20 o 
  20   4  -5       38.45       23.42     49.50 o 
  21   4  -5       17.36       -5.93     59.51 o 
  22   4  -5        0.21       40.82     43.18 o 
  23   4  -5        0.97       28.79     43.03 o 
  24   4  -5       16.79      -15.93     38.41 o 
  25   4  -5       25.58      -10.06     40.35 o 
  26   4  -5       17.51        9.55     38.15 o 
   0   5  -5       39.00       87.67     95.61 o 
   1   5  -5       33.39      121.14     73.90 o 
   2   5  -5      445.44      431.18     79.51 o 
   3   5  -5      145.71      195.44     70.32 o 
   4   5  -5      175.52      244.30     94.98 o 
   5   5  -5       82.96      192.04    156.77 o 
   6   5  -5      160.67      127.27     71.86 o 
   7   5  -5       11.13      -12.70     56.36 o 
   8   5  -5      177.68      117.68     59.29 o 
   9   5  -5       45.83       79.32     59.87 o 
  10   5  -5      138.21      119.10     58.27 o 
  11   5  -5       38.47       60.04     53.11 o 
  12   5  -5       23.07       35.76     54.42 o 
  13   5  -5       24.92       13.86     65.50 o 
  14   5  -5        9.63      -23.37     56.99 o 
  15   5  -5       44.92       38.57     70.04 o 
  16   5  -5        1.20      -25.71     58.98 o 
  17   5  -5        2.04      -17.86     52.24 o 
  18   5  -5        1.23       32.84     54.61 o 
  19   5  -5       22.57      -36.99     52.06 o 
  20   5  -5       27.61        3.93     51.04 o 
  21   5  -5        1.15       10.71     44.22 o 
  22   5  -5        2.39        2.03     45.14 o 
   6   6  -5       46.44      163.12     82.55 o 
   7   6  -5        0.73      177.44    123.37 o 
   8   6  -5       43.51      225.71    197.27 o 
   9   6  -5       22.63       59.70     86.00 o 
  10   6  -5       28.16       45.92     76.40 o 
  11   6  -5       29.22       67.63     81.41 o 
  12   6  -5       12.99       17.33     54.32 o 
  13   6  -5       42.63       61.18     52.73 o 
  14   6  -5        8.91       29.13     51.06 o 
  15   6  -5        7.71        7.41     47.25 o 
   0   0  -4    28084.69    23614.47    294.75 o 
   2   0  -4    19253.04    17864.58    490.91 o 
   4   0  -4    96375.80    87889.97    507.31 o 
   6   0  -4     6015.78     6164.38    228.51 o 
   8   0  -4       49.12       52.73     25.63 o 
  10   0  -4     1887.02     2092.67    123.16 o 
  12   0  -4     2880.32     3028.04    270.33 o 
  14   0  -4      106.72       92.92     71.39 o 
  16   0  -4      103.24      128.02     52.69 o 
  18   0  -4      647.95      619.28     78.88 o 
  20   0  -4       40.32       19.81     51.06 o 
  22   0  -4       40.56       -9.18     78.07 o 
  24   0  -4       90.15       81.41     90.18 o 
  26   0  -4       26.54       46.76    113.56 o 
  28   0  -4       73.20       27.14    122.74 o 
  30   0  -4       18.42     -129.63     86.42 o 
  32   0  -4        4.60      -41.75    135.27 o 
   1   1  -4      455.28      427.37     30.64 o 
   2   1  -4     3498.64     3089.94    123.92 o 
   3   1  -4     2340.43     2358.47     99.32 o 
   4   1  -4     5912.21     5262.75    317.38 o 
   5   1  -4     1857.51     1848.87     45.18 o 
   6   1  -4     2492.84     2197.75     73.36 o 
   7   1  -4     1312.26     1306.94     49.41 o 
   8   1  -4     1996.65     2088.13     94.54 o 
   9   1  -4     2056.36     1837.23     62.65 o 
  10   1  -4     4527.09     4299.37    204.58 o 
  11   1  -4     3351.53     3463.36     80.71 o 
  12   1  -4       72.66      169.41     35.66 o 
  13   1  -4     1262.21     1304.94     68.74 o 
  14   1  -4      479.09      476.84     44.92 o 
  15   1  -4      138.52      125.83     35.32 o 
  16   1  -4      136.29      134.57     38.87 o 
  17   1  -4      755.09      773.84     56.99 o 
  18   1  -4       97.93      110.27     40.42 o 
  19   1  -4     1404.01     1535.93     91.84 o 
  20   1  -4       42.50       88.24     42.27 o 
  21   1  -4      223.14      248.75     59.33 o 
  22   1  -4       16.44       -7.14     52.82 o 
  23   1  -4       24.31       96.76     79.10 o 
  24   1  -4       32.89       74.91     83.66 o 
  25   1  -4        7.89        3.49     81.61 o 
  26   1  -4      114.81      144.30     90.89 o 
  27   1  -4      123.02      240.81     85.77 o 
  28   1  -4       45.93      136.66     91.94 o 
  29   1  -4       31.61      102.47     92.96 o 
  30   1  -4       13.65      144.10     85.18 o 
  31   1  -4        1.56       24.90     94.70 o 
  32   1  -4        3.67       14.87     86.62 o 
   0   2  -4      759.67      815.31     71.75 o 
   1   2  -4     2385.99     2437.36    143.78 o 
   2   2  -4      912.33      914.31     46.18 o 
   3   2  -4     1877.79     1873.41     62.62 o 
   4   2  -4       81.67       28.10     31.03 o 
   5   2  -4      784.50      761.13     48.48 o 
   6   2  -4      130.63      133.66     32.06 o 
   7   2  -4      735.18      684.02     47.35 o 
   8   2  -4       60.48       15.23     32.48 o 
   9   2  -4      292.68      311.84     41.47 o 
  10   2  -4      175.28      156.97     37.06 o 
  11   2  -4       42.09       -2.05     31.37 o 
  12   2  -4     2306.68     2289.62     78.76 o 
  13   2  -4      936.75      812.98     54.23 o 
  14   2  -4      423.45      356.04     61.71 o 
  15   2  -4      942.71      935.40     59.36 o 
  16   2  -4      841.09      767.68     56.96 o 
  17   2  -4      302.84      387.43     50.19 o 
  18   2  -4      242.80      244.60     47.00 o 
  19   2  -4      112.06       61.13     42.87 o 
  20   2  -4      114.55      121.10     51.16 o 
  21   2  -4      248.79      280.24     60.84 o 
  22   2  -4      212.99      276.91     59.64 o 
  23   2  -4       24.23       34.66     73.31 o 
  24   2  -4       10.01       93.81     80.97 o 
  25   2  -4       69.70       83.30     70.59 o 
  26   2  -4      159.62      168.52    101.24 o 
  27   2  -4        3.78       91.91     80.30 o 
  28   2  -4       10.70       30.68     68.89 o 
  29   2  -4        8.08       67.50     84.76 o 
  30   2  -4        3.11      193.57     96.34 o 
  31   2  -4        0.42      129.07     91.65 o 
   1   3  -4      264.18      284.61     62.76 o 
   2   3  -4      312.86      366.56     78.49 o 
   3   3  -4      265.03      265.61     54.63 o 
   4   3  -4       85.16      178.30     59.03 o 
   5   3  -4      274.27      261.87     48.98 o 
   6   3  -4       18.77      -25.20     37.54 o 
   7   3  -4      534.40      544.53     51.89 o 
   8   3  -4      366.27      320.71     47.42 o 
   9   3  -4      266.14      278.58     47.12 o 
  10   3  -4        7.12      110.59     39.76 o 
  11   3  -4      426.62      327.14     48.48 o 
  12   3  -4      298.04      396.35     50.96 o 
  13   3  -4      303.45      285.74     47.72 o 
  14   3  -4      185.39      170.40     43.21 o 
  15   3  -4      195.69      170.30     43.83 o 
  16   3  -4      352.96      414.05     53.79 o 
  17   3  -4       34.77       32.24     38.74 o 
  18   3  -4       75.91       78.75     41.96 o 
  19   3  -4      166.47      108.17     48.69 o 
  20   3  -4      125.40      118.86     48.09 o 
  21   3  -4       34.80       59.18     46.36 o 
  22   3  -4       40.36       31.60     46.97 o 
  23   3  -4       33.94        1.04     42.87 o 
  24   3  -4       43.58       12.64     43.93 o 
  25   3  -4       23.12       24.29     49.72 o 
  26   3  -4       11.97       35.00     47.27 o 
  27   3  -4       41.76       10.68     44.25 o 
  28   3  -4        5.05       -2.82     36.61 o 
  29   3  -4        9.29       34.33     70.77 o 
   0   4  -4      249.46      212.92     93.52 o 
   1   4  -4      131.84      197.08     60.21 o 
   2   4  -4      377.40      292.92     72.48 o 
   3   4  -4      145.40      154.06     78.91 o 
   4   4  -4      156.35      151.13     84.33 o 
   5   4  -4      207.77      216.39     62.95 o 
   6   4  -4      265.32      172.58     71.66 o 
   7   4  -4      479.93      479.83    107.92 o 
   8   4  -4      343.07      205.12     93.10 o 
   9   4  -4      733.17      651.33     74.72 o 
  10   4  -4      110.21       91.86     53.41 o 
  11   4  -4       43.77       87.52     53.19 o 
  12   4  -4      439.49      419.34     71.63 o 
  13   4  -4      330.99      350.15     64.54 o 
  14   4  -4       19.67       23.11     48.38 o 
  15   4  -4       66.23       51.20     54.22 o 
  16   4  -4      101.53       56.76     49.56 o 
  17   4  -4       66.20       46.77     53.22 o 
  18   4  -4       44.81       61.38     49.32 o 
  19   4  -4        1.92        9.22     47.91 o 
  20   4  -4        6.63       49.34     47.72 o 
  21   4  -4       61.43       84.38     48.20 o 
  22   4  -4       18.23       65.75     56.33 o 
  23   4  -4       20.93       12.80     38.27 o 
  24   4  -4        2.38      -17.40     39.85 o 
  25   4  -4        2.37       29.27     37.59 o 
  26   4  -4        1.53       -6.46     38.28 o 
   1   5  -4      309.52      290.88     83.19 o 
   2   5  -4       91.53       47.65     65.20 o 
   3   5  -4      127.81      148.77     71.83 o 
   4   5  -4      187.17      260.60     81.04 o 
   5   5  -4      336.67      367.12     85.40 o 
   6   5  -4      461.74      417.50    116.48 o 
   7   5  -4      303.41      221.43     74.93 o 
   8   5  -4      125.19       99.55     69.67 o 
   9   5  -4      237.89      166.33     75.82 o 
  10   5  -4       74.74      140.21     61.89 o 
  11   5  -4      172.95      121.33     53.78 o 
  12   5  -4      141.28       87.64     53.73 o 
  13   5  -4       74.30       55.99     54.96 o 
  14   5  -4      120.93       59.06     51.79 o 
  15   5  -4       11.18       31.49     52.80 o 
  16   5  -4       34.28       52.30     50.01 o 
  17   5  -4       18.84       24.32     45.34 o 
  18   5  -4        0.27       25.85     51.60 o 
  19   5  -4        4.57       10.75     47.49 o 
  20   5  -4        0.02      -24.40     40.72 o 
  21   5  -4        3.87      -12.59     50.23 o 
  22   5  -4        5.77       16.83     42.86 o 
   0   6  -4      177.07       65.96    107.30 o 
   1   6  -4       30.78       29.90     70.67 o 
   2   6  -4      118.52      173.59     79.74 o 
   3   6  -4       29.94       66.15     80.99 o 
   4   6  -4       46.34       27.68     67.57 o 
   5   6  -4       55.11       93.10     75.28 o 
   6   6  -4       55.11      187.46    134.43 o 
   7   6  -4       70.31      268.45    131.93 o 
   8   6  -4       58.84      479.70    166.58 o 
   9   6  -4        2.97       45.09     88.51 o 
  10   6  -4       60.19       25.05     75.57 o 
  11   6  -4       38.23       53.37     57.70 o 
  12   6  -4       24.05       11.01     53.07 o 
  13   6  -4        0.94       78.69     58.35 o 
  14   6  -4       31.30       43.44     50.74 o 
  15   6  -4       51.31      -18.43     47.82 o 
  16   6  -4       20.23      140.19    117.11 o 
   2   0  -3     2481.63     2304.15    110.31 o 
   4   0  -3      513.28      471.49     38.54 o 
   6   0  -3     6102.82     6442.50    411.31 o 
   8   0  -3     2251.24     2133.74    193.30 o 
  10   0  -3       53.37       97.74     44.34 o 
  12   0  -3      107.69      129.44     42.95 o 
  14   0  -3     1713.63     1714.66     90.66 o 
  16   0  -3      435.70      421.88     60.13 o 
  18   0  -3      500.53      542.62     73.46 o 
  20   0  -3      870.48      881.53     87.84 o 
  22   0  -3      436.62      477.20    113.98 o 
  24   0  -3      293.93      377.83    114.39 o 
  26   0  -3      311.99      304.36    134.02 o 
  28   0  -3       62.26       55.11    105.21 o 
  30   0  -3        1.50      -54.27    122.74 o 
  32   0  -3       10.90       -4.17    119.82 o 
   0   1  -3     2242.32     2252.67     76.74 o 
   1   1  -3     3044.25     2849.65    154.97 o 
   2   1  -3    14302.19    15279.69    589.11 o 
   3   1  -3     8451.03     7825.47    120.35 o 
   4   1  -3    12712.83    12463.08    313.21 o 
   5   1  -3     3678.14     3458.07    114.39 o 
   6   1  -3     1662.21     1647.86     79.70 o 
   7   1  -3     7568.79     7108.19    191.87 o 
   8   1  -3     1427.31     1381.41     69.46 o 
   9   1  -3      190.01      193.77     23.41 o 
  10   1  -3     1829.46     1704.26     69.18 o 
  11   1  -3      157.03      171.41     32.54 o 
  12   1  -3      613.55      607.72     43.92 o 
  13   1  -3      899.69      882.88     50.01 o 
  14   1  -3      688.81      770.09     47.47 o 
  15   1  -3      316.91      318.31     40.12 o 
  16   1  -3      554.73      572.90     48.61 o 
  17   1  -3      351.14      373.43     45.06 o 
  18   1  -3      107.10      127.20     40.50 o 
  19   1  -3      197.41      236.93     45.90 o 
  20   1  -3      227.63      261.28     58.80 o 
  21   1  -3      318.18      363.98     60.90 o 
  22   1  -3      129.20      129.15     53.09 o 
  23   1  -3       32.34       -3.32     69.87 o 
  24   1  -3      126.31      181.97     87.66 o 
  25   1  -3       47.60       13.18     81.51 o 
  26   1  -3      182.00      251.77     93.94 o 
  27   1  -3       41.48      144.95     94.62 o 
  28   1  -3       17.06       56.69     92.82 o 
  29   1  -3        7.62       87.47    142.78 o 
  30   1  -3        7.64      -34.03     91.91 o 
  31   1  -3       11.67       -3.27     82.63 o 
  32   1  -3        9.02       41.84     92.59 o 
   1   2  -3     3567.84     3590.36    153.22 o 
   2   2  -3      161.33      191.30     41.20 o 
   3   2  -3      187.87      231.78     38.52 o 
   4   2  -3      106.55       69.09     38.21 o 
   5   2  -3     1713.02     1839.12     72.06 o 
   6   2  -3      250.32      245.40     38.02 o 
   7   2  -3     3323.74     3427.10    154.03 o 
   8   2  -3      180.17      152.78     35.20 o 
   9   2  -3      440.09      411.99     43.10 o 
  10   2  -3     1741.97     1798.49     76.35 o 
  11   2  -3      338.46      320.13     39.96 o 
  12   2  -3      190.24      271.53     40.68 o 
  13   2  -3      526.71      558.08     49.03 o 
  14   2  -3       64.18      127.99     34.71 o 
  15   2  -3       10.77       17.95     34.34 o 
  16   2  -3      103.69      146.23     38.66 o 
  17   2  -3      935.81     1687.43    518.03 o 
  18   2  -3       39.60       60.51     36.18 o 
  19   2  -3       15.05       48.18     43.29 o 
  20   2  -3      153.53      114.46     48.67 o 
  21   2  -3       57.75       15.74     50.33 o 
  22   2  -3       56.11       66.43     49.85 o 
  23   2  -3       19.69        6.24     48.16 o 
  24   2  -3       68.79       32.23     74.42 o 
  25   2  -3       82.88      102.09     73.39 o 
  26   2  -3       29.92       97.63     88.06 o 
  27   2  -3       83.40       46.07     81.91 o 
  28   2  -3       13.34       79.35     88.81 o 
  29   2  -3       21.28      237.78     98.96 o 
  30   2  -3       44.12       45.54     78.07 o 
  31   2  -3        5.07       31.27    113.56 o 
   0   3  -3      899.95     1017.44    131.09 o 
   1   3  -3     1671.07     1738.80    114.84 o 
   2   3  -3      432.10      552.35     93.10 o 
   3   3  -3      457.83      386.53     59.82 o 
   4   3  -3     2368.73     2213.95    145.92 o 
   5   3  -3      378.69      325.58     61.30 o 
   6   3  -3      949.81      728.11    103.96 o 
   7   3  -3      827.79      728.30     80.55 o 
   8   3  -3      329.94      302.16     62.94 o 
   9   3  -3        5.08        8.48     36.41 o 
  10   3  -3      887.57      893.84     62.08 o 
  11   3  -3      315.56      274.62     48.89 o 
  12   3  -3      351.00      287.32     49.47 o 
  13   3  -3      368.37      338.37     50.38 o 
  14   3  -3       21.44       64.80     41.58 o 
  15   3  -3       15.04       31.75     40.85 o 
  16   3  -3       97.93      102.36     45.56 o 
  17   3  -3      410.46      447.15     55.38 o 
  18   3  -3      296.24      263.69     59.20 o 
  19   3  -3       37.39       71.87     46.79 o 
  20   3  -3       48.90       62.10     42.44 o 
  21   3  -3      308.77      246.61     51.64 o 
  22   3  -3      201.73      176.27     51.49 o 
  23   3  -3       56.10       27.18     43.07 o 
  24   3  -3       40.51       17.55     43.92 o 
  25   3  -3        1.84      -16.76     43.09 o 
  26   3  -3       41.62       13.81     43.24 o 
  27   3  -3        3.46       21.17     39.50 o 
  28   3  -3       14.73        2.17     32.96 o 
  29   3  -3        4.53        3.42     29.50 o 
   1   4  -3     1051.51     1043.42    132.14 o 
   2   4  -3      134.05      137.01     68.66 o 
   3   4  -3      154.21       50.93     65.13 o 
   4   4  -3       89.26      146.65     63.16 o 
   5   4  -3      358.36      246.35     62.67 o 
   6   4  -3      224.88      216.01     70.72 o 
   7   4  -3      461.19      585.81     83.93 o 
   8   4  -3      149.76      202.05     89.14 o 
   9   4  -3      240.01      265.76    103.54 o 
  10   4  -3      165.77      250.92     75.55 o 
  11   4  -3      880.18      852.20     97.69 o 
  12   4  -3      168.72      202.08     61.92 o 
  13   4  -3      101.79      131.54     57.88 o 
  14   4  -3      144.47      100.91     54.37 o 
  15   4  -3      113.80       57.30     49.90 o 
  16   4  -3      156.81       90.69     52.48 o 
  17   4  -3       83.95       42.80     52.41 o 
  18   4  -3      109.08       99.17     51.73 o 
  19   4  -3       76.98       79.00     50.51 o 
  20   4  -3        1.29       54.71     44.02 o 
  21   4  -3       60.36       35.00     43.71 o 
  22   4  -3       10.61      479.23    421.95 o 
  23   4  -3       10.34       -5.93     36.95 o 
  24   4  -3       16.74      -11.12     35.51 o 
  25   4  -3        8.41       11.14     35.23 o 
  26   4  -3       37.04       -3.92     51.56 o 
   0   5  -3     1451.11     1071.72    163.66 o 
   1   5  -3       17.37       80.36     72.31 o 
   2   5  -3      183.01      178.43     71.87 o 
   3   5  -3       50.57      150.76     73.41 o 
   4   5  -3     1169.12     1245.70    132.01 o 
   5   5  -3       83.13       56.60     99.36 o 
   6   5  -3      106.74      141.95    102.70 o 
   7   5  -3      267.47      274.92     81.84 o 
   8   5  -3      114.02      149.97     67.79 o 
   9   5  -3        5.92       54.98     67.37 o 
  10   5  -3        9.55        5.39     64.12 o 
  11   5  -3      240.74       57.77     87.26 o 
  12   5  -3       31.52       22.88     47.85 o 
  13   5  -3       25.05       32.30     51.27 o 
  14   5  -3       33.36       62.20     55.90 o 
  15   5  -3       46.96       36.98     53.46 o 
  16   5  -3       10.75      -16.64     44.83 o 
  17   5  -3       19.69       44.90     51.81 o 
  18   5  -3        5.65        7.69     48.93 o 
  19   5  -3        2.71       -5.54     44.22 o 
  20   5  -3        2.26       -0.57     47.41 o 
  21   5  -3       33.27       17.01     44.01 o 
  22   5  -3       19.19      113.20    168.19 o 
   1   6  -3       38.50       32.16     76.44 o 
   2   6  -3       40.32      124.75     87.22 o 
   3   6  -3        2.20        4.13     74.02 o 
   4   6  -3       10.91       73.86     75.83 o 
   5   6  -3       20.05      123.11     74.44 o 
   6   6  -3      126.24      204.19     90.35 o 
   7   6  -3       22.31       88.46    199.15 o 
   8   6  -3        2.48      -61.79     95.61 o 
   9   6  -3       17.28        3.34    103.12 o 
  10   6  -3       44.94      -44.25     89.76 o 
  11   6  -3       16.62       62.66     70.56 o 
  12   6  -3        1.37       69.88     48.96 o 
  13   6  -3       33.29       20.08     50.20 o 
  14   6  -3       12.99       60.29     59.03 o 
  15   6  -3        7.68        8.49     49.80 o 
  16   6  -3       14.43       53.55     52.70 o 
   0   0  -2      166.14      205.41     28.81 o 
   2   0  -2      147.98      185.33     15.64 o 
   4   0  -2     2357.27     2388.02     60.64 o 
   6   0  -2    37739.57    41180.50    969.22 o 
   8   0  -2    25394.79    30373.19    892.40 o 
  10   0  -2     3296.26     3769.63    174.31 o 
  12   0  -2     2616.13     2747.71     99.59 o 
  14   0  -2       58.19      110.83     45.87 o 
  16   0  -2     1229.72     1237.19    108.34 o 
  18   0  -2      664.67      778.09     76.23 o 
  20   0  -2       41.13      109.57     61.38 o 
  22   0  -2      308.92      205.83    101.87 o 
  24   0  -2      689.63      754.83    144.45 o 
  26   0  -2      414.76      530.64    144.87 o 
  28   0  -2       49.77      174.93    115.65 o 
  30   0  -2       41.15      103.54    117.32 o 
  32   0  -2       23.03       55.94    137.77 o 
   1   1  -2     4308.33     4817.38    220.85 o 
   2   1  -2     4000.26     3735.94    131.02 o 
   3   1  -2     1074.68     1100.76     87.87 o 
   4   1  -2     3420.42     3359.34    245.68 o 
   5   1  -2     3165.22     3102.57    127.75 o 
   6   1  -2     5619.07     5492.04    127.77 o 
   7   1  -2      243.37      218.16     31.23 o 
   8   1  -2     1169.82     1220.31     52.13 o 
   9   1  -2     2979.71     3160.76    127.21 o 
  10   1  -2       33.14       64.05     28.39 o 
  11   1  -2     1047.48     1118.66     50.96 o 
  12   1  -2      579.98      567.08     40.99 o 
  13   1  -2     4126.65     4117.96    175.66 o 
  14   1  -2     1965.45     1988.55    119.19 o 
  15   1  -2     1280.42     1299.25     58.71 o 
  16   1  -2      388.45      438.99     42.42 o 
  17   1  -2       18.06       36.31     33.35 o 
  18   1  -2       74.86       83.40     40.31 o 
  19   1  -2      279.47      259.53     44.81 o 
  20   1  -2      488.76      525.69     65.66 o 
  21   1  -2       85.00       75.79     53.75 o 
  22   1  -2       41.74       21.17     66.73 o 
  23   1  -2       69.47       25.23    100.20 o 
  24   1  -2       59.17      106.75     81.59 o 
  25   1  -2      241.61      426.81    177.65 o 
  26   1  -2       11.54        4.42     84.42 o 
  27   1  -2       23.08       16.96     82.01 o 
  28   1  -2       49.76       75.72     76.97 o 
  29   1  -2       14.63       71.85     86.84 o 
  30   1  -2       11.46       89.14     84.20 o 
  31   1  -2       11.85       74.95     93.79 o 
  32   1  -2        5.32      157.54     97.26 o 
   0   2  -2     7748.55     9331.48    326.07 o 
   1   2  -2      442.94      380.03     50.11 o 
   2   2  -2     2428.02     2781.71    104.55 o 
   3   2  -2     2185.58     2118.65    150.92 o 
   4   2  -2     4017.79     4065.19    294.72 o 
   5   2  -2     1277.72     1338.35     78.27 o 
   6   2  -2      691.18      718.10     53.95 o 
   7   2  -2      557.67      540.19     52.66 o 
   8   2  -2      464.07      457.10     50.14 o 
   9   2  -2      602.51      570.91     47.10 o 
  10   2  -2      205.92      199.51     42.18 o 
  11   2  -2      847.29      848.60     53.29 o 
  12   2  -2       23.84       86.04     35.47 o 
  13   2  -2     1061.30      957.42     57.05 o 
  14   2  -2     1248.53     1143.76     61.07 o 
  15   2  -2      288.29      347.81     43.13 o 
  16   2  -2      165.95      108.54     36.87 o 
  17   2  -2       63.67      103.36     37.11 o 
  18   2  -2      219.47      220.28     50.05 o 
  19   2  -2      958.40      864.84     70.07 o 
  20   2  -2      154.38      210.01     54.22 o 
  21   2  -2      455.04      427.51     61.35 o 
  22   2  -2       34.02       44.94     50.78 o 
  23   2  -2       11.60       65.05     66.03 o 
  24   2  -2       54.80       29.81     68.11 o 
  25   2  -2      162.75      199.97    108.76 o 
  26   2  -2       69.86       51.85     71.36 o 
  27   2  -2      134.96       98.82     87.05 o 
  28   2  -2       10.61       24.31     80.06 o 
  29   2  -2       56.05      123.40     81.18 o 
  30   2  -2       46.83      141.53     99.82 o 
  31   2  -2      118.27      321.42    107.77 o 
   1   3  -2     1618.68     1908.90    120.17 o 
   2   3  -2     1879.21     2293.66    131.72 o 
   3   3  -2      215.91      195.79     58.60 o 
   4   3  -2      325.81      326.33    111.89 o 
   5   3  -2      716.00      596.23     65.34 o 
   6   3  -2      778.36      677.94     77.24 o 
   7   3  -2     1255.77     1246.36     89.72 o 
   8   3  -2        6.58       35.02     44.34 o 
   9   3  -2      438.76      419.82     61.88 o 
  10   3  -2      283.46      223.70     60.15 o 
  11   3  -2      616.63      682.59    175.56 o 
  12   3  -2       37.02       20.03     38.61 o 
  13   3  -2      104.33      100.26     44.45 o 
  14   3  -2      188.36      213.28     54.86 o 
  15   3  -2      636.36      579.45     65.19 o 
  16   3  -2      108.99       90.66     46.89 o 
  17   3  -2      446.97      436.62     59.77 o 
  18   3  -2        6.35       30.41     37.65 o 
  19   3  -2       48.00       56.46     44.38 o 
  20   3  -2       47.12      120.95     47.53 o 
  21   3  -2       34.17       40.33     43.04 o 
  22   3  -2       43.87       42.32     41.04 o 
  23   3  -2      118.26      115.13     46.10 o 
  24   3  -2       77.88       65.23     51.08 o 
  25   3  -2       40.84       40.52     48.86 o 
  26   3  -2       29.94       11.65     42.75 o 
  27   3  -2        2.79       25.54     40.91 o 
  28   3  -2       16.28        7.87     35.50 o 
  29   3  -2       14.22        6.57     33.33 o 
   0   4  -2      280.68      342.77    105.21 o 
   1   4  -2      351.33      307.32     70.94 o 
   2   4  -2       60.12       95.25     64.02 o 
   3   4  -2      182.19      139.86     73.06 o 
   4   4  -2      116.79       52.42    115.65 o 
   5   4  -2       32.70      132.68     58.60 o 
   6   4  -2       57.30       82.81     62.25 o 
   7   4  -2      285.07      327.25     78.55 o 
   8   4  -2       76.85      108.32     61.19 o 
   9   4  -2      265.88      324.85     76.68 o 
  10   4  -2      322.75      313.64     76.64 o 
  11   4  -2       12.84       11.56     53.95 o 
  12   4  -2      115.82      112.49     61.46 o 
  13   4  -2      294.91      357.00     81.02 o 
  14   4  -2      115.59      101.41     56.64 o 
  15   4  -2       94.03      153.67     53.13 o 
  16   4  -2       23.80       41.54     55.05 o 
  17   4  -2      605.98      494.82     67.91 o 
  18   4  -2      234.81      192.89     56.22 o 
  19   4  -2       36.32       39.75     46.14 o 
  20   4  -2       78.05       68.75     43.70 o 
  21   4  -2        4.96       -3.62     39.21 o 
  22   4  -2        6.11       24.98     42.89 o 
  23   4  -2       18.15       34.50     43.11 o 
  24   4  -2       13.80       19.38     39.78 o 
  25   4  -2       20.84       -7.14     43.72 o 
  26   4  -2        2.71      -19.50     40.47 o 
  27   4  -2        3.34        1.82     37.94 o 
   1   5  -2       84.90       97.73     77.64 o 
   2   5  -2       97.67      176.79     70.94 o 
   3   5  -2      390.94      384.07     93.36 o 
   4   5  -2       99.92      192.96     95.40 o 
   5   5  -2       25.06      218.47     81.88 o 
   6   5  -2       63.61       13.78     91.01 o 
   7   5  -2       94.66      100.58     76.79 o 
   8   5  -2      444.58      444.67    167.00 o 
   9   5  -2       30.45       88.07     69.72 o 
  10   5  -2       63.49      154.69     70.64 o 
  11   5  -2      169.71      141.63     74.89 o 
  12   5  -2      127.87       67.97     68.43 o 
  13   5  -2       46.00       21.39     67.89 o 
  14   5  -2       18.72        8.22     60.84 o 
  15   5  -2       24.05      128.53     74.48 o 
  16   5  -2        0.33       32.88     50.84 o 
  17   5  -2       66.25       23.04     50.48 o 
  18   5  -2       17.87       -3.46     45.73 o 
  19   5  -2       11.63       29.65     49.19 o 
  20   5  -2        2.71       25.11     46.75 o 
  21   5  -2       18.51       70.55     56.78 o 
  22   5  -2        3.37       -8.74     39.38 o 
   0   6  -2       43.84       96.02    116.48 o 
   1   6  -2      106.58      100.19     79.12 o 
   2   6  -2      165.15      134.94     86.50 o 
   3   6  -2       43.17      102.97     85.46 o 
   4   6  -2       73.99      132.31     79.63 o 
   5   6  -2       53.98      205.30     77.76 o 
   6   6  -2       80.87       50.61     85.93 o 
   7   6  -2       12.73       90.37    175.14 o 
   8   6  -2       36.86      292.58    297.88 o 
   9   6  -2       16.41      -32.15    104.37 o 
  10   6  -2       24.80       12.19     70.99 o 
  11   6  -2       10.65      -29.56     68.83 o 
  12   6  -2       43.93      120.52     74.56 o 
  13   6  -2       61.42        4.21     67.01 o 
  14   6  -2        6.60        7.61     49.48 o 
  15   6  -2       11.43       36.80     47.49 o 
  16   6  -2        5.70       31.92     48.35 o 
   2   0  -1      832.57      917.65    123.79 o 
   4   0  -1     2430.42     3032.28    128.59 o 
   6   0  -1    23685.16    26680.28    399.34 o 
   8   0  -1    80495.93    98782.13    593.29 o 
  10   0  -1      715.91      741.03     56.37 o 
  12   0  -1     2124.92     2348.25    135.27 o 
  14   0  -1     1317.08     1395.95    126.50 o 
  16   0  -1     1656.15     1690.12     89.84 o 
  18   0  -1      724.83      687.94     71.87 o 
  20   0  -1      296.07      423.76    125.25 o 
  22   0  -1       39.91      187.46     97.28 o 
  24   0  -1      448.46      457.99    134.43 o 
  26   0  -1      151.31      179.11    103.96 o 
  28   0  -1       17.20      -26.30    111.89 o 
  30   0  -1       27.84       32.15    121.49 o 
  32   0  -1       32.55       72.23    111.47 o 
   1   1  -1    18353.26    22490.01    279.70 o 
   2   1  -1     3905.16     4838.13    245.95 o 
   3   1  -1      854.32      883.71     48.88 o 
   4   1  -1    14507.31    15690.53   1424.06 o 
   5   1  -1    20537.44    22325.11   3008.90 o 
   6   1  -1     8637.49     9546.51   1031.19 o 
   7   1  -1    17115.40    17780.97   1301.02 o 
   8   1  -1     6918.47     7265.76    406.10 o 
   9   1  -1     5634.11     5373.63    392.42 o 
  10   1  -1     1146.16     1182.53     56.76 o 
  11   1  -1     1347.10     1559.65     56.55 o 
  12   1  -1     8459.13     8590.50    171.50 o 
  13   1  -1     1749.17     1884.57     70.57 o 
  14   1  -1     1588.66     1647.66     61.64 o 
  15   1  -1     1210.27     1211.27     54.94 o 
  16   1  -1      237.12      259.58     38.17 o 
  17   1  -1      794.80      790.93     50.87 o 
  18   1  -1       30.95       50.75     34.60 o 
  19   1  -1      260.05      199.44     71.81 o 
  20   1  -1      204.30      186.84     52.18 o 
  21   1  -1      118.14      105.38     53.81 o 
  22   1  -1      358.45      457.46     90.48 o 
  23   1  -1       40.47       56.05     77.63 o 
  24   1  -1       63.06       77.69     76.61 o 
  25   1  -1      122.92      108.59     84.58 o 
  26   1  -1      127.48      277.92     87.94 o 
  27   1  -1       42.59      -56.84     77.01 o 
  28   1  -1      269.61      465.32    112.15 o 
  29   1  -1       16.14      -36.44     78.47 o 
  30   1  -1       21.95       24.38     96.24 o 
  31   1  -1       21.30       64.03     91.31 o 
  32   1  -1       34.71       44.28     87.33 o 
   1   2  -1      429.89      387.36     54.71 o 
   2   2  -1      363.33      369.22     53.27 o 
   3   2  -1     4289.22     4488.82    127.06 o 
   4   2  -1      471.58      446.79     55.81 o 
   5   2  -1     3545.77     3720.47    460.08 o 
   6   2  -1     1590.71     1857.28     91.15 o 
   7   2  -1      333.98      298.15     42.71 o 
   8   2  -1      180.16      158.06     40.38 o 
   9   2  -1      239.30      174.54     40.54 o 
  10   2  -1       54.07       33.63     33.82 o 
  11   2  -1     2470.18     2244.46    160.50 o 
  12   2  -1      221.24      178.26     36.42 o 
  13   2  -1     3135.28     3125.67    164.72 o 
  14   2  -1      124.69      159.19     38.78 o 
  15   2  -1      729.11      714.32     53.41 o 
  16   2  -1        5.24       18.36     34.14 o 
  17   2  -1       89.59      148.67     43.81 o 
  18   2  -1      339.49      209.72     48.33 o 
  19   2  -1       68.54       88.10     42.84 o 
  20   2  -1       62.39       70.44     52.77 o 
  21   2  -1      276.56      260.16     56.71 o 
  22   2  -1       33.42       94.47     50.50 o 
  23   2  -1       83.67       96.76     76.29 o 
  24   2  -1      120.48      146.32     78.33 o 
  25   2  -1      123.61       85.64     87.50 o 
  26   2  -1       24.34      -13.20     74.14 o 
  27   2  -1       25.82       29.09     86.37 o 
  28   2  -1       16.65       52.86     94.98 o 
  29   2  -1       31.80       17.47     85.24 o 
  30   2  -1       31.10       56.07     83.23 o 
  31   2  -1       46.32      129.86    105.35 o 
   0   3  -1     2834.37     3370.45    220.86 o 
   1   3  -1      102.81      112.37     65.50 o 
   2   3  -1      292.58      257.90     59.62 o 
   3   3  -1     2532.27     2552.33    122.96 o 
   4   3  -1      527.98      385.02     66.38 o 
   5   3  -1      452.06      372.22     67.40 o 
   6   3  -1      178.86      131.76     54.90 o 
   7   3  -1      231.15      257.94     53.30 o 
   8   3  -1     1410.37     1256.10    137.77 o 
   9   3  -1      150.73      143.84     62.02 o 
  10   3  -1      147.52      169.98     54.33 o 
  11   3  -1      140.99      155.45     55.27 o 
  12   3  -1      303.56      289.36     64.70 o 
  13   3  -1      256.85      344.97     66.91 o 
  14   3  -1       12.02       50.89     52.07 o 
  15   3  -1       74.93      156.18     51.09 o 
  16   3  -1      632.28      577.69     65.75 o 
  17   3  -1        0.44       39.02     45.10 o 
  18   3  -1      209.91      192.37     53.84 o 
  19   3  -1      248.69      237.60     54.85 o 
  20   3  -1      319.67      334.12     55.06 o 
  21   3  -1      132.75       95.78     54.47 o 
  22   3  -1       88.08      112.38     52.17 o 
  23   3  -1       13.50       41.49     39.15 o 
  24   3  -1       70.55       51.74     45.34 o 
  25   3  -1      154.01       77.99     82.87 o 
  26   3  -1       49.53        0.36     32.40 o 
  27   3  -1       25.28       16.78     78.70 o 
  28   3  -1       34.03        4.16     42.17 o 
  29   3  -1       16.60       16.97     71.81 o 
   1   4  -1       20.02       56.05     58.97 o 
   2   4  -1      185.35      149.17     74.15 o 
   3   4  -1      147.14      211.07     70.06 o 
   4   4  -1      244.68      258.48     75.78 o 
   5   4  -1      191.87      228.64     69.41 o 
   6   4  -1      536.10      583.79    144.45 o 
   7   4  -1      251.73      320.51     79.60 o 
   8   4  -1       46.53      -19.97     49.90 o 
   9   4  -1      411.21      400.04     82.74 o 
  10   4  -1      279.06      328.61     74.88 o 
  11   4  -1       80.62      110.45     61.60 o 
  12   4  -1      236.50      276.43     70.35 o 
  13   4  -1       24.09        3.55     61.78 o 
  14   4  -1       87.54       78.12     70.59 o 
  15   4  -1      413.07      439.50     77.01 o 
  16   4  -1       39.95       51.59     53.18 o 
  17   4  -1       68.03       84.92     47.22 o 
  18   4  -1       25.14       56.80     47.79 o 
  19   4  -1       40.66       41.74     46.37 o 
  20   4  -1       25.77       11.94     42.63 o 
  21   4  -1        6.59      -14.58     39.41 o 
  22   4  -1       27.62       -6.82     38.86 o 
  23   4  -1      112.40      110.38     46.42 o 
  24   4  -1       19.52       22.56     39.55 o 
  25   4  -1        8.96       16.74     43.63 o 
  26   4  -1        1.97       -2.12     36.96 o 
  27   4  -1       18.39      -25.52     36.16 o 
   0   5  -1     1061.52     1250.40    187.04 o 
   1   5  -1       12.27      122.36     80.44 o 
   2   5  -1        2.34       -3.38     66.68 o 
   3   5  -1       60.75       99.41     76.99 o 
   4   5  -1      283.00      207.68    110.01 o 
   5   5  -1       96.45       88.55     72.81 o 
   6   5  -1       27.97      -54.69     67.22 o 
   7   5  -1       65.21      113.26     68.61 o 
   8   5  -1      380.77      466.59     94.56 o 
   9   5  -1       26.95       71.90     69.97 o 
  10   5  -1        6.34       59.20     71.28 o 
  11   5  -1       32.38      118.85     75.45 o 
  12   5  -1       27.78        0.84     70.05 o 
  13   5  -1       24.12       -9.14     60.47 o 
  14   5  -1       76.42       68.11     66.37 o 
  15   5  -1       20.69       12.30     67.59 o 
  16   5  -1        9.03      123.46     66.95 o 
  17   5  -1       10.84        8.71     45.67 o 
  18   5  -1        4.95       39.23     48.03 o 
  19   5  -1        1.94       16.78     46.32 o 
  20   5  -1        7.62       -1.93     46.28 o 
  21   5  -1       12.20       26.66     45.93 o 
  22   5  -1        6.05        3.29     39.11 o 
  23   5  -1        1.99      -25.19     40.25 o 
   1   6  -1       26.01       59.96     77.87 o 
   2   6  -1       20.55      116.64     74.08 o 
   3   6  -1       13.58       79.18     87.15 o 
   4   6  -1       23.92       90.37     83.09 o 
   5   6  -1       59.24       55.90     64.90 o 
   6   6  -1       32.54       38.20     94.77 o 
   7   6  -1       24.10      257.59    218.77 o 
   8   6  -1       17.67      217.20    227.95 o 
   9   6  -1       11.24      -56.78    101.45 o 
  10   6  -1       15.75       57.82     77.18 o 
  11   6  -1       18.50        5.53     73.01 o 
  12   6  -1        9.97       13.41    102.50 o 
  13   6  -1       17.34       35.17     70.44 o 
  14   6  -1        6.19       37.47     65.72 o 
  15   6  -1       26.40       54.45     70.40 o 
  16   6  -1        9.87       37.05     49.40 o 
   2   0   0       99.34      102.29     20.46 o 
   4   0   0     8780.05     9538.06    197.48 o 
   6   0   0      392.77      457.85     52.19 o 
   8   0   0    18079.23    20267.29    514.98 o 
  10   0   0      479.83      448.82     44.78 o 
  12   0   0     3587.34     4138.36    167.42 o 
  14   0   0      719.53      707.90     88.72 o 
  16   0   0       15.93       40.44     42.69 o 
  18   0   0       10.76        8.52     45.91 o 
  20   0   0       83.75       90.18    107.30 o 
  22   0   0      333.88      264.69    105.63 o 
  24   0   0       15.24       70.56     95.19 o 
  26   0   0       22.27      -10.85    110.64 o 
  28   0   0      106.96      151.55    127.75 o 
  30   0   0       42.37       23.80    103.54 o 
  32   0   0       27.01      113.98    129.42 o 
   1   1   0     4015.27     5917.16    566.75 o 
   2   1   0       24.10        1.65     31.87 o 
   3   1   0     4263.94     5733.74    646.08 o 
   4   1   0      197.20      328.71     52.02 o 
   5   1   0    12333.29    14105.48   1052.13 o 
   6   1   0    33590.86    36773.47   2381.08 o 
   7   1   0    10727.90    11059.99    836.66 o 
   8   1   0      695.99      763.15    130.18 o 
   9   1   0       40.33       49.92     31.37 o 
  10   1   0        7.74        8.96     26.54 o 
  11   1   0     2895.10     3009.86    124.94 o 
  12   1   0      123.35      176.84     32.89 o 
  13   1   0      137.88      164.65     33.32 o 
  14   1   0     3219.25     3207.83     75.67 o 
  15   1   0     9698.63     9945.29    133.37 o 
  16   1   0      796.59      851.46     50.75 o 
  17   1   0       52.95       73.14     32.50 o 
  18   1   0      210.22      229.45     46.54 o 
  19   1   0       77.74       76.52     44.54 o 
  20   1   0       37.08      -10.14     45.03 o 
  21   1   0       98.08      262.68    110.01 o 
  22   1   0       58.81      149.63     70.82 o 
  23   1   0      562.10      636.75    118.99 o 
  24   1   0       22.16       24.63     74.98 o 
  25   1   0       10.39       16.19    108.55 o 
  26   1   0      134.73      167.87    121.07 o 
  27   1   0      100.74      116.22     89.64 o 
  28   1   0       42.72       75.19    208.12 o 
  29   1   0       67.71      243.57     92.61 o 
  30   1   0        8.42       70.21     97.20 o 
  31   1   0        0.04       31.18     92.12 o 
  32   1   0        5.32       50.95    106.40 o 
   0   2   0     1122.43     1248.32    154.47 o 
   1   2   0       58.46      -21.30     42.09 o 
   2   2   0      205.86      338.69     79.53 o 
   3   2   0     2382.82     2591.54     97.84 o 
   4   2   0     2654.26     2693.59    100.59 o 
   5   2   0      288.24      284.67     52.07 o 
   6   2   0        0.02       17.98     40.72 o 
   7   2   0     1419.93     1695.51     92.02 o 
   8   2   0     4500.95     4435.51    151.34 o 
   9   2   0      124.14      216.41     55.46 o 
  10   2   0     1881.39     1873.70    240.48 o 
  11   2   0      200.71      235.76     59.19 o 
  12   2   0     2527.54     2454.89    116.02 o 
  13   2   0     2804.47     2655.64    394.12 o 
  14   2   0      596.29      632.30     57.83 o 
  15   2   0      100.05       77.32     35.10 o 
  16   2   0      223.47      200.04     40.61 o 
  17   2   0       36.52       47.46     42.17 o 
  18   2   0       73.89       91.88     39.92 o 
  19   2   0       20.67       -6.45     38.12 o 
  20   2   0      168.36      147.12     43.94 o 
  21   2   0      708.88      670.72     66.59 o 
  22   2   0        0.02       57.15     72.19 o 
  23   2   0      283.29      293.45     89.80 o 
  24   2   0      347.24      472.32    161.57 o 
  25   2   0       65.91       43.49    102.08 o 
  26   2   0       78.91      141.66     90.46 o 
  27   2   0       14.08       78.75     85.17 o 
  28   2   0      151.43      227.74    100.58 o 
  29   2   0        7.83       16.40     85.78 o 
  30   2   0        0.11       36.84     92.38 o 
  31   2   0        0.03       11.29     88.50 o 
   1   3   0     2091.59     2232.81    138.03 o 
   2   3   0     1326.02     1475.15     99.52 o 
   3   3   0     1093.06     1203.86     93.51 o 
   4   3   0      392.58      382.72     68.64 o 
   5   3   0        1.06      132.35    127.13 o 
   6   3   0       57.23      124.87    121.49 o 
   7   3   0      530.29      569.98     97.28 o 
   8   3   0      221.90      249.64     56.33 o 
   9   3   0        2.87       73.27     72.85 o 
  10   3   0       47.59       89.26     51.35 o 
  11   3   0      200.07      156.85     53.05 o 
  12   3   0      444.62      443.88     86.00 o 
  13   3   0      328.48      448.81     83.92 o 
  14   3   0       28.67       58.58     52.66 o 
  15   3   0      519.19      436.32     69.67 o 
  16   3   0        4.10       54.94     58.40 o 
  17   3   0      190.87      131.27     48.25 o 
  18   3   0      291.44      236.20     53.17 o 
  19   3   0        3.45       48.98     45.69 o 
  20   3   0       58.48      137.03     51.73 o 
  21   3   0       47.96       64.94     42.37 o 
  22   3   0        1.44       11.02     39.42 o 
  23   3   0       34.60      -53.93     36.20 o 
  24   3   0      167.48       94.11     69.51 o 
  25   3   0        9.86       19.21     32.98 o 
  26   3   0        1.71       14.22     32.02 o 
  27   3   0       31.41        5.79     32.42 o 
  28   3   0       13.10       29.65     49.89 o 
  29   3   0        8.25       10.58     32.48 o 
   0   4   0      170.15      151.13     83.08 o 
   1   4   0        0.16       70.08     64.80 o 
   2   4   0      522.48      630.78     99.16 o 
   3   4   0       61.86       27.49     89.76 o 
   4   4   0      419.69      333.68     68.10 o 
   5   4   0      110.16       84.49     63.76 o 
   6   4   0      329.88      309.28     68.61 o 
   7   4   0      470.78      488.82     80.23 o 
   8   4   0       17.07       73.37     64.15 o 
   9   4   0      315.49      349.29     79.71 o 
  10   4   0        7.67      147.28    151.76 o 
  11   4   0      595.77      595.84     87.67 o 
  12   4   0       31.60       40.24     55.35 o 
  13   4   0        3.54       15.29     61.99 o 
  14   4   0      120.59      159.05     69.49 o 
  15   4   0      224.54      242.46     71.06 o 
  16   4   0        4.78       56.51     67.05 o 
  17   4   0      268.50      224.40     65.76 o 
  18   4   0       36.48       16.86     45.35 o 
  19   4   0        0.97       45.11     45.19 o 
  20   4   0        9.15       25.95     44.05 o 
  21   4   0        9.76       -4.30     41.59 o 
  22   4   0        9.86       -4.32     44.49 o 
  23   4   0        1.14       16.70     45.57 o 
  24   4   0        8.59      -52.59     39.04 o 
  25   4   0       41.01        6.56     47.09 o 
  26   4   0       40.19       71.83     50.04 o 
  27   4   0        0.42      -20.05     54.69 o 
   1   5   0        2.72       91.09     78.66 o 
   2   5   0       93.51      128.17     75.12 o 
   3   5   0      103.60       53.04     75.21 o 
   4   5   0       33.33       43.30     98.32 o 
   5   5   0       77.82      187.76    198.94 o 
   6   5   0       18.29       -0.99     66.85 o 
   7   5   0       11.10       22.37     76.25 o 
   8   5   0        3.48       12.29     81.20 o 
   9   5   0       44.66       62.75     66.09 o 
  10   5   0      277.08      265.47     78.45 o 
  11   5   0      136.85      257.04     78.80 o 
  12   5   0       35.29       84.52     73.36 o 
  13   5   0       32.98        6.74     64.13 o 
  14   5   0       19.89      -54.56     56.49 o 
  15   5   0        0.81       55.51     68.47 o 
  16   5   0        8.61      -16.24     58.14 o 
  17   5   0       10.92       35.83     67.71 o 
  18   5   0       32.28       -2.04     62.91 o 
  19   5   0        1.66       12.12     45.82 o 
  20   5   0        3.03       63.42     47.28 o 
  21   5   0        2.53      -23.62     42.24 o 
  22   5   0        1.74      -11.44     46.45 o 
  23   5   0        0.05        3.39     44.88 o 
   0   6   0        8.92       -1.67    111.89 o 
   1   6   0       39.02       17.62     78.99 o 
   2   6   0        2.84        0.59     70.94 o 
   3   6   0       44.63       72.71     91.22 o 
   4   6   0       49.04       13.10     78.20 o 
   5   6   0       11.10       36.42     69.06 o 
   6   6   0        1.26      -25.52     73.39 o 
   7   6   0      187.50      259.70    116.06 o 
   8   6   0        9.33      174.81    246.32 o 
   9   6   0        5.28      -91.43    100.20 o 
  10   6   0        0.56      -14.64     64.85 o 
  11   6   0       28.86      -16.67     75.73 o 
  12   6   0      115.59      110.12     79.29 o 
  13   6   0        0.06       14.09     70.69 o 
  14   6   0       11.54       51.72     76.49 o 
  15   6   0        5.80        5.80     66.13 o 
  16   6   0       21.44       39.59     84.13 o 
   2   0   1      860.45      846.27     39.24 o 
   4   0   1     2438.14     1996.89     75.98 o 
   6   0   1    23718.82    24285.81    322.73 o 
   8   0   1    80431.87    83652.41   1221.59 o 
  10   0   1      749.77      712.32     58.66 o 
  12   0   1     2142.52     2225.32     74.58 o 
  14   0   1     1297.02     1490.82    151.34 o 
  16   0   1     1669.26     1709.35     78.74 o 
  18   0   1      739.19      759.66     66.70 o 
  20   0   1      294.27      371.57    122.74 o 
  22   0   1       41.65      132.35    121.07 o 
  24   0   1      458.34      592.01    156.14 o 
  26   0   1      149.43      238.81    121.49 o 
  28   0   1       17.21      106.04    104.79 o 
  30   0   1       28.46      116.90    120.24 o 
  32   0   1       33.66       -5.84    134.43 o 
   0   1   1    47647.52    61920.97   1680.84 o 
   1   1   1    18462.64    23458.04   1677.71 o 
   2   1   1     3891.74     4899.76    294.34 o 
   3   1   1      840.75     1057.65    209.37 o 
   4   1   1    14767.34    17368.53   2240.29 o 
   5   1   1    20420.60    20996.39   1759.54 o 
   6   1   1     8622.09    10440.07   1540.98 o 
   7   1   1    17048.54    17422.79   2370.34 o 
   8   1   1     6814.34     7844.28    218.56 o 
   9   1   1     5710.00     5736.02    241.68 o 
  10   1   1     1153.14     1050.87     61.71 o 
  11   1   1     1371.07     1367.30     65.24 o 
  12   1   1     8400.60     8868.15    384.82 o 
  13   1   1     1781.00     1831.39     66.12 o 
  14   1   1     1588.15     1461.97     94.31 o 
  15   1   1     1172.99     1118.55     50.18 o 
  16   1   1      226.36      267.72     36.34 o 
  17   1   1      811.11      730.45     61.32 o 
  18   1   1       29.91       63.66     43.47 o 
  19   1   1      257.92      215.08     47.23 o 
  20   1   1      199.70      190.23     87.47 o 
  21   1   1      123.01      129.96     66.09 o 
  22   1   1      357.56      419.70     93.05 o 
  23   1   1       43.06       50.48     73.66 o 
  24   1   1       64.61       37.23     76.38 o 
  25   1   1      120.86      311.77    196.43 o 
  26   1   1      125.92      186.15     79.65 o 
  27   1   1       41.90      122.38     95.44 o 
  28   1   1      266.75      160.00     90.38 o 
  29   1   1       15.81      136.88     91.48 o 
  30   1   1       21.94       52.76     85.60 o 
  31   1   1       21.51       11.74     89.06 o 
  32   1   1       34.62      108.20    127.96 o 
   1   2   1      433.32      408.31     54.87 o 
   2   2   1      369.91      380.04     50.22 o 
   3   2   1     4267.81     4673.43    193.09 o 
   4   2   1      473.78      450.19     56.53 o 
   5   2   1     3474.50     3791.30    322.73 o 
   6   2   1     1576.40     1670.31    194.97 o 
   7   2   1      339.28      311.50     49.69 o 
   8   2   1      175.81      140.64     49.55 o 
   9   2   1      235.85      227.26     52.64 o 
  10   2   1       53.14       96.61     44.41 o 
  11   2   1     2508.78     2368.18    112.91 o 
  12   2   1      216.43      219.69     53.55 o 
  13   2   1     3119.37     3019.66    575.10 o 
  14   2   1      123.65      137.44     50.15 o 
  15   2   1      737.31      667.48    139.65 o 
  16   2   1        5.71       42.41     37.91 o 
  17   2   1       92.08      126.63     41.23 o 
  18   2   1      340.63      240.50     51.18 o 
  19   2   1       67.10       55.15     42.29 o 
  20   2   1       61.91       35.41     44.63 o 
  21   2   1      276.82      264.83     64.88 o 
  22   2   1       33.02       44.97     59.30 o 
  23   2   1       81.29       65.61     67.16 o 
  24   2   1      122.31       82.48     68.34 o 
  25   2   1      120.57       93.14     77.43 o 
  26   2   1       24.15       89.87     79.05 o 
  27   2   1       24.70       26.50     76.61 o 
  28   2   1       15.74       95.91     96.02 o 
  29   2   1       33.15      109.67     90.02 o 
  30   2   1       31.26       96.36     93.68 o 
  31   2   1       45.18       61.99     96.68 o 
   0   3   1     2714.96     2889.92    188.29 o 
   1   3   1      104.45       16.61    115.44 o 
   2   3   1      293.30      264.54    117.73 o 
   3   3   1     2526.35     2384.21    116.29 o 
   4   3   1      516.97      511.41     71.42 o 
   5   3   1      462.66      409.60    105.42 o 
   6   3   1      179.91      117.45     56.92 o 
   7   3   1      230.25      288.70     55.90 o 
   8   3   1     1415.12     1501.35    101.14 o 
   9   3   1      153.10      168.71     55.18 o 
  10   3   1      152.17      118.72     57.64 o 
  11   3   1      149.08       88.54     50.04 o 
  12   3   1      292.98      273.05     67.69 o 
  13   3   1      247.77      217.54     63.52 o 
  14   3   1       11.57       -5.24     46.51 o 
  15   3   1       73.80      139.87     64.04 o 
  16   3   1      621.51      534.35     97.90 o 
  17   3   1        0.60       25.07     50.44 o 
  18   3   1      210.81      237.72     53.02 o 
  19   3   1      242.35      334.49     55.65 o 
  20   3   1      322.85      370.60     57.44 o 
  21   3   1      135.03      134.76     47.80 o 
  22   3   1       86.86       12.17     42.79 o 
  23   3   1       13.87      -21.24     39.47 o 
  24   3   1       71.29       22.60     42.70 o 
  25   3   1      152.86       71.29     79.53 o 
  26   3   1       48.69       13.70     29.75 o 
  27   3   1       25.20       22.75     42.79 o 
  28   3   1       34.20       43.05     68.47 o 
  29   3   1       17.24       14.09     32.97 o 
   1   4   1       23.26       -4.03     61.89 o 
   2   4   1      181.16      129.35     68.33 o 
   3   4   1      151.86      190.47     68.53 o 
   4   4   1      244.02      220.77     71.16 o 
   5   4   1      187.99      224.40     67.79 o 
   6   4   1      542.59      579.22     85.17 o 
   7   4   1      236.70      229.72     69.56 o 
   8   4   1       46.20       38.41     67.12 o 
   9   4   1      414.02      348.00     70.11 o 
  10   4   1      274.45      291.39     72.98 o 
  11   4   1       77.41       99.60     66.86 o 
  12   4   1      237.30      205.99     67.23 o 
  13   4   1       22.75       89.48     67.87 o 
  14   4   1       88.81      199.03     74.69 o 
  15   4   1      411.98      399.31     85.24 o 
  16   4   1       40.30      122.75     68.91 o 
  17   4   1       67.12      138.52     62.41 o 
  18   4   1       24.16      -22.47     54.67 o 
  19   4   1       39.83      -14.78     50.15 o 
  20   4   1       25.97       89.55     46.73 o 
  21   4   1        6.58        6.40     45.13 o 
  22   4   1       27.41       29.83     46.57 o 
  23   4   1      112.52      149.33     69.80 o 
  24   4   1       19.76       51.58     51.38 o 
  25   4   1        9.09      -38.99     72.02 o 
  26   4   1        2.13       29.89     44.45 o 
  27   4   1       18.45        6.02     40.16 o 
   0   5   1     1055.75     1357.28    202.49 o 
   1   5   1       12.76       29.74     78.52 o 
   2   5   1        2.37      -10.95     61.28 o 
   3   5   1       61.60       67.27     61.27 o 
   4   5   1      283.90      268.46     98.11 o 
   5   5   1       97.17      106.20    100.20 o 
   6   5   1       27.93       39.82     64.40 o 
   7   5   1       66.02      121.48     73.17 o 
   8   5   1      380.24      513.86    102.88 o 
   9   5   1       26.56       22.07     72.81 o 
  10   5   1        6.22      -36.40     73.92 o 
  11   5   1       32.62       97.23     71.71 o 
  12   5   1       27.77       46.58     76.51 o 
  13   5   1       23.94       11.12     69.13 o 
  14   5   1       75.93       71.92     61.98 o 
  15   5   1       20.45       -0.24     71.94 o 
  16   5   1        8.42       32.64     72.44 o 
  17   5   1       11.24       -6.12     67.10 o 
  18   5   1        4.98        5.72     64.50 o 
  19   5   1        1.83       40.41     67.29 o 
  20   5   1        7.52       19.19     50.96 o 
  21   5   1       11.82       24.27     51.04 o 
  22   5   1        6.09       43.13     49.73 o 
  23   5   1        1.97       10.28     44.24 o 
   1   6   1       25.79       71.09     79.01 o 
   2   6   1       20.24       63.18     79.08 o 
   3   6   1       14.21       39.42     82.87 o 
   4   6   1       23.93       22.59     88.17 o 
   5   6   1       58.65       53.06     69.72 o 
   6   6   1       33.57       11.83     90.39 o 
   7   6   1       24.84      114.88    130.47 o 
   8   6   1       17.48      112.68    129.01 o 
   9   6   1       11.17      131.25    244.44 o 
  10   6   1       15.71      -33.22     75.86 o 
  11   6   1       17.94       10.58     65.26 o 
  12   6   1        9.81       24.53     83.37 o 
  13   6   1       17.26      -18.93     77.04 o 
  14   6   1        6.62        1.00     89.76 o 
  15   6   1       26.36       81.18     84.67 o 
  16   6   1        9.71      -14.78    101.03 o 
   2   0   2      147.05      162.82     30.48 o 
   4   0   2     2356.12     2183.09     86.42 o 
   6   0   2    37723.08    37807.71    435.03 o 
   8   0   2    25459.94    23298.23    396.62 o 
  10   0   2     3259.82     2854.26    166.16 o 
  12   0   2     2623.97     2505.78     73.53 o 
  14   0   2       61.46       58.03     34.35 o 
  16   0   2     1244.61     1275.06     65.53 o 
  18   0   2      674.54      704.74    125.25 o 
  20   0   2       38.45       95.61     92.27 o 
  22   0   2      306.35     1108.87    162.41 o 
  24   0   2      691.05      606.62    144.45 o 
  26   0   2      419.04      544.42    143.62 o 
  28   0   2       49.27      117.73    119.82 o 
  30   0   2       41.41       73.90    126.08 o 
  32   0   2       22.42      161.57    152.39 o 
   1   1   2     4427.41     5178.97     97.59 o 
   2   1   2     3947.78     4025.06     86.43 o 
   3   1   2     1013.67     1104.26    210.63 o 
   4   1   2     3424.26     3521.72    116.06 o 
   5   1   2     3187.46     2843.16    115.65 o 
   6   1   2     5607.64     6662.79    139.80 o 
   7   1   2      257.01      337.52     53.05 o 
   8   1   2     1186.97     1274.82    262.61 o 
   9   1   2     3052.16     3311.63    113.15 o 
  10   1   2       29.77       37.08     40.91 o 
  11   1   2     1085.33     1031.63    167.00 o 
  12   1   2      580.07      691.13     70.94 o 
  13   1   2     4112.70     4002.00    218.14 o 
  14   1   2     1988.35     1986.91    122.31 o 
  15   1   2     1282.07     1271.47     68.43 o 
  16   1   2      375.27      377.18     47.00 o 
  17   1   2       19.63       38.73     40.18 o 
  18   1   2       72.50       19.08     40.92 o 
  19   1   2      279.97      259.86     48.90 o 
  20   1   2      488.99      481.56     82.07 o 
  21   1   2       87.41       97.37     74.84 o 
  22   1   2       43.67        6.72     62.52 o 
  23   1   2       66.63      -31.16     74.20 o 
  24   1   2       57.99       49.30     72.16 o 
  25   1   2      241.07      266.65     96.51 o 
  26   1   2       11.93      166.52     85.13 o 
  27   1   2       23.13      -10.23     83.91 o 
  28   1   2       48.09       67.07     86.27 o 
  29   1   2       15.11       83.95     94.17 o 
  30   1   2       11.29       23.14     83.57 o 
  31   1   2       12.19       -9.49     89.14 o 
  32   1   2        5.86       80.10    109.97 o 
   0   2   2     7691.23     7502.01    306.44 o 
   1   2   2      416.35      473.75     59.28 o 
   2   2   2     2416.86     2879.06    105.93 o 
   3   2   2     2179.31     2337.17    109.38 o 
   4   2   2     4026.55     4590.68    135.42 o 
   5   2   2     1219.70     1373.56    180.98 o 
   6   2   2      703.42      770.23     66.69 o 
   7   2   2      588.49      586.97     87.26 o 
   8   2   2      476.07      568.08     66.21 o 
   9   2   2      613.26      538.90     64.36 o 
  10   2   2      204.32      137.30     65.76 o 
  11   2   2      846.36      799.33    127.75 o 
  12   2   2       29.15       95.66     51.35 o 
  13   2   2     1026.83      969.29     82.30 o 
  14   2   2     1247.15     1090.73    148.00 o 
  15   2   2      282.47      303.80     84.75 o 
  16   2   2      173.66       90.33     51.35 o 
  17   2   2       64.50       53.92     75.78 o 
  18   2   2      220.04      168.27     45.60 o 
  19   2   2      954.94      876.93     71.29 o 
  20   2   2      158.59      178.72     49.56 o 
  21   2   2      457.49      415.85     77.05 o 
  22   2   2       32.85       30.55     52.18 o 
  23   2   2       10.23      -26.90     64.80 o 
  24   2   2       56.67      167.55     82.86 o 
  25   2   2      161.89      150.81     80.37 o 
  26   2   2       70.51       -3.71     71.19 o 
  27   2   2      135.37      188.91     88.97 o 
  28   2   2       10.25       20.17     90.88 o 
  29   2   2       55.70      187.59     97.72 o 
  30   2   2       46.11       46.16     88.49 o 
  31   2   2      118.43      197.42    107.45 o 
   1   3   2     1658.29     1923.51    297.05 o 
   2   3   2     1885.15     2224.36    162.82 o 
   3   3   2      205.77      149.45     55.87 o 
   4   3   2      327.97      350.50     67.85 o 
   5   3   2      696.47      633.39     74.22 o 
   6   3   2      767.89      767.14     90.18 o 
   7   3   2     1244.17     1184.28    129.42 o 
   8   3   2        5.67       18.13     53.11 o 
   9   3   2      438.30      502.97     88.09 o 
  10   3   2      284.64      192.42     55.23 o 
  11   3   2      628.38      618.65     74.52 o 
  12   3   2       36.79        6.80     55.49 o 
  13   3   2      106.44      114.55     60.77 o 
  14   3   2      184.16      168.69     58.25 o 
  15   3   2      631.66      595.95     83.67 o 
  16   3   2      109.34      155.87     59.37 o 
  17   3   2      440.34      442.70    108.34 o 
  18   3   2        6.48       40.56     54.11 o 
  19   3   2       47.15       54.32     52.59 o 
  20   3   2       45.63       58.55     41.37 o 
  21   3   2       35.51       74.60     43.05 o 
  22   3   2       44.02       21.45     50.88 o 
  23   3   2      119.02       84.93     53.21 o 
  24   3   2       75.57       15.73     64.86 o 
  25   3   2       40.51       75.53     66.42 o 
  26   3   2       30.19      -18.18     57.01 o 
  27   3   2        2.81       53.07    102.70 o 
  28   3   2       16.04      110.84     96.23 o 
  29   3   2       13.86       22.34     89.08 o 
   0   4   2      279.57      322.31    118.15 o 
   1   4   2      351.21      351.06     75.08 o 
   2   4   2       64.71       -5.46     69.85 o 
   3   4   2      180.30      224.51     72.24 o 
   4   4   2      119.62       36.37     62.43 o 
   5   4   2       30.65      111.05     59.60 o 
   6   4   2       57.73      120.19     63.29 o 
   7   4   2      296.41      366.72     79.22 o 
   8   4   2       76.49      124.93     59.30 o 
   9   4   2      257.71      328.00     77.02 o 
  10   4   2      320.69      311.64    121.28 o 
  11   4   2       12.59       91.76     70.92 o 
  12   4   2      118.23      186.42     75.06 o 
  13   4   2      290.73      318.40     81.43 o 
  14   4   2      116.37       48.99     67.61 o 
  15   4   2       94.75      186.63     68.92 o 
  16   4   2       23.78       45.09     62.88 o 
  17   4   2      598.50      640.19    122.54 o 
  18   4   2      232.54      211.24     71.26 o 
  19   4   2       36.05        7.54     49.14 o 
  20   4   2       76.92       43.02     58.56 o 
  21   4   2        4.71       54.71     47.69 o 
  22   4   2        6.02       19.24     47.14 o 
  23   4   2       17.72      -43.75     70.56 o 
  24   4   2       13.94       21.05     54.29 o 
  25   4   2       20.16       55.99     52.34 o 
  26   4   2        2.86       -7.10     42.08 o 
  27   4   2        3.27        8.79     39.94 o 
   1   5   2       84.69      140.03     85.83 o 
   2   5   2       96.54      208.00     75.45 o 
   3   5   2      387.35      426.36     91.73 o 
   4   5   2       99.99      177.64     89.14 o 
   5   5   2       26.43      129.21     92.91 o 
   6   5   2       64.06      168.65     81.63 o 
   7   5   2       91.33      156.16     80.66 o 
   8   5   2      444.28      450.83    102.65 o 
   9   5   2       28.58       84.17     64.61 o 
  10   5   2       61.93       49.41     65.72 o 
  11   5   2      166.27      137.20     75.13 o 
  12   5   2      127.25      183.40     77.40 o 
  13   5   2       45.95      158.38     78.29 o 
  14   5   2       19.50       71.31     81.20 o 
  15   5   2       23.32       39.33     68.60 o 
  16   5   2        0.25       68.91     79.17 o 
  17   5   2       67.33       91.42     74.39 o 
  18   5   2       17.83      -32.49     54.86 o 
  19   5   2       11.48      -24.85     67.76 o 
  20   5   2        2.45        6.54     73.05 o 
  21   5   2       18.73       -0.93     67.09 o 
  22   5   2        3.15       28.23     60.38 o 
   0   6   2       41.22       58.45    125.25 o 
   1   6   2      107.99       61.20     75.81 o 
   2   6   2      164.19      138.53     85.60 o 
   3   6   2       43.23       60.55     80.91 o 
   4   6   2       72.05       83.34     89.67 o 
   5   6   2       55.04      171.88     85.48 o 
   6   6   2       80.30      169.40     94.85 o 
   7   6   2       13.08      303.71    289.12 o 
   8   6   2       36.11      272.30    160.74 o 
   9   6   2       17.08      208.53    234.63 o 
  10   6   2       25.76       41.52     78.17 o 
  11   6   2       10.71      -64.94     77.64 o 
  12   6   2       43.78       25.33     76.09 o 
  13   6   2       60.65       16.00     76.94 o 
  14   6   2        6.25       13.82     74.25 o 
  15   6   2       11.07       57.70     83.83 o 
  16   6   2        5.52      -14.05     68.04 o 
   2   0   3     2552.72     2224.01     76.40 o 
   4   0   3      521.13      404.97     52.60 o 
   6   0   3     6108.91     6116.75    170.76 o 
   8   0   3     2266.02     2025.28    127.34 o 
  10   0   3       40.16       53.44     59.28 o 
  12   0   3       99.59       63.18     41.75 o 
  14   0   3     1694.21     1494.84    154.68 o 
  16   0   3      430.89      411.18     48.01 o 
  18   0   3      494.16      788.65    150.30 o 
  20   0   3      871.96     1065.45    163.24 o 
  22   0   3      431.34      477.62    135.69 o 
  24   0   3      297.55      344.02    124.83 o 
  26   0   3      312.52      412.90    143.62 o 
  28   0   3       61.30      106.46    124.83 o 
  30   0   3        1.82        6.26    129.42 o 
  32   0   3       10.51       43.42    134.43 o 
   0   1   3     2260.73     2390.69    292.46 o 
   1   1   3     2999.16     2984.77    404.76 o 
   2   1   3    14240.35    15500.96   1444.75 o 
   3   1   3     8423.36     7632.76    862.13 o 
   4   1   3    12554.85    11198.29    502.88 o 
   5   1   3     3565.87     3630.30    101.48 o 
   6   1   3     1674.74     1762.64     78.50 o 
   7   1   3     7593.13     8203.57   1118.06 o 
   8   1   3     1364.66     1270.50     72.24 o 
   9   1   3      179.25      227.66     48.83 o 
  10   1   3     1850.12     1853.29    207.50 o 
  11   1   3      177.71      162.84     46.48 o 
  12   1   3      648.23      624.02     65.63 o 
  13   1   3      886.14      926.68     78.40 o 
  14   1   3      692.53      746.99     72.18 o 
  15   1   3      318.44      312.40     61.52 o 
  16   1   3      558.56      523.57     51.64 o 
  17   1   3      362.96      387.36     53.52 o 
  18   1   3      103.37       61.32     42.41 o 
  19   1   3      201.98      162.78     69.58 o 
  20   1   3      231.43      323.79    110.85 o 
  21   1   3      322.68      294.71    102.08 o 
  22   1   3      127.39      144.79     75.87 o 
  23   1   3       32.60       68.47    146.54 o 
  24   1   3      128.72      122.53     81.45 o 
  25   1   3       50.27       67.99     91.85 o 
  26   1   3      184.66      267.10     94.75 o 
  27   1   3       41.31       54.75     85.10 o 
  28   1   3       16.70       60.15     88.44 o 
  29   1   3        7.69       40.89     93.86 o 
  30   1   3        7.35       17.17     82.06 o 
  31   1   3       11.62        0.40     89.12 o 
  32   1   3        9.09      -19.98    106.45 o 
   1   2   3     3610.87     3961.10    122.96 o 
   2   2   3      171.12      228.60     49.84 o 
   3   2   3      196.54      192.35     47.96 o 
   4   2   3      107.22      138.61     67.63 o 
   5   2   3     1741.63     2008.22    201.02 o 
   6   2   3      259.14      310.39     49.55 o 
   7   2   3     3305.38     3447.02    160.74 o 
   8   2   3      175.53      227.11     55.47 o 
   9   2   3      459.46      476.69     63.73 o 
  10   2   3     1748.68     2042.50    232.75 o 
  11   2   3      329.70      276.49     49.84 o 
  12   2   3      183.93      267.99     58.18 o 
  13   2   3      513.89      493.01     91.64 o 
  14   2   3       65.43      134.16     57.17 o 
  15   2   3       13.68       -0.64     52.72 o 
  16   2   3      104.43      139.27     51.08 o 
  17   2   3      934.49      930.20     91.77 o 
  18   2   3       39.96      122.67     63.30 o 
  19   2   3       13.99       10.30     38.81 o 
  20   2   3      148.80      107.15     43.09 o 
  21   2   3       55.36       25.70     52.77 o 
  22   2   3       55.73       83.08     62.48 o 
  23   2   3       17.58       30.30     56.20 o 
  24   2   3       68.80      134.83     87.84 o 
  25   2   3       83.47      180.99    137.15 o 
  26   2   3       30.22        9.51     90.18 o 
  27   2   3       84.27      170.76     97.90 o 
  28   2   3       13.80       30.27     89.74 o 
  29   2   3       20.91       10.96     83.87 o 
  30   2   3       43.86       87.67     91.36 o 
  31   2   3        5.53      154.69    106.42 o 
   0   3   3      923.93      814.95    117.73 o 
   1   3   3     1669.84     1916.28    142.16 o 
   2   3   3      417.25      550.46     69.13 o 
   3   3   3      468.05      560.51     90.81 o 
   4   3   3     2417.79     2786.06    130.15 o 
   5   3   3      370.64      383.97     64.23 o 
   6   3   3      937.44      916.58     81.77 o 
   7   3   3      840.62      783.57    112.10 o 
   8   3   3      318.79      378.66     65.17 o 
   9   3   3        3.32       48.02     61.79 o 
  10   3   3      889.80      827.74     98.74 o 
  11   3   3      313.44      319.24     66.71 o 
  12   3   3      343.08      445.60     73.46 o 
  13   3   3      357.11      330.31     71.15 o 
  14   3   3       22.81       50.17     57.88 o 
  15   3   3       15.96       41.62     59.42 o 
  16   3   3       91.41      189.20     64.40 o 
  17   3   3      409.56      340.91     68.59 o 
  18   3   3      295.49      183.16     62.67 o 
  19   3   3       36.76       30.55     51.82 o 
  20   3   3       45.47       54.46     55.17 o 
  21   3   3      311.79      256.24     49.79 o 
  22   3   3      203.18      175.06     77.64 o 
  23   3   3       54.99       34.81     66.00 o 
  24   3   3       42.25      181.04    136.52 o 
  25   3   3        1.76      -29.97     62.08 o 
  26   3   3       42.08       64.02     65.26 o 
  27   3   3        3.56        3.07     68.01 o 
  28   3   3       14.71        3.02     86.69 o 
  29   3   3        4.49      -34.34     86.04 o 
   1   4   3     1040.45      947.72    105.69 o 
   2   4   3      136.09       94.30     72.73 o 
   3   4   3      151.76      136.56     89.34 o 
   4   4   3       89.80      182.30     72.44 o 
   5   4   3      343.39      419.71     83.37 o 
   6   4   3      222.54      173.44     62.85 o 
   7   4   3      462.54      636.67     94.17 o 
   8   4   3      151.44      257.56     92.68 o 
   9   4   3      233.48      309.58     74.06 o 
  10   4   3      164.16      157.01     66.34 o 
  11   4   3      881.02      812.60     93.39 o 
  12   4   3      166.73      258.66     77.79 o 
  13   4   3      102.08      140.33     67.68 o 
  14   4   3      145.64      143.38     69.66 o 
  15   4   3      117.15       94.15     67.01 o 
  16   4   3      158.48      122.41     66.05 o 
  17   4   3       86.44      155.19     68.59 o 
  18   4   3      110.37      131.39     70.60 o 
  19   4   3       79.00       41.54     62.45 o 
  20   4   3        1.41       56.76     67.45 o 
  21   4   3       61.36       72.36     67.99 o 
  22   4   3       10.09       58.33     47.03 o 
  23   4   3        9.81       53.45     58.00 o 
  24   4   3       16.15      -37.33     51.08 o 
  25   4   3        8.33       20.99     51.20 o 
  26   4   3       37.31      -17.53     41.30 o 
   0   5   3     1458.21     1580.64    220.44 o 
   1   5   3       17.92       65.86     76.38 o 
   2   5   3      182.24      301.90     92.90 o 
   3   5   3       50.27       84.03     81.62 o 
   4   5   3     1165.93     1203.94    140.34 o 
   5   5   3       83.28      216.37    103.08 o 
   6   5   3      104.83      131.65     72.60 o 
   7   5   3      268.95      334.17     91.22 o 
   8   5   3      109.25      204.16     83.02 o 
   9   5   3        5.84       67.47     67.59 o 
  10   5   3        8.57      -11.69     74.68 o 
  11   5   3      238.92      276.39     83.76 o 
  12   5   3       33.32       22.68     76.34 o 
  13   5   3       25.42       32.69     72.97 o 
  14   5   3       34.03       22.95     63.84 o 
  15   5   3       46.27       36.84     76.29 o 
  16   5   3       11.15       20.98     67.95 o 
  17   5   3       19.38       31.21     66.73 o 
  18   5   3        5.86      -20.50     68.58 o 
  19   5   3        2.64       16.32     73.47 o 
  20   5   3        1.89      -15.33     69.91 o 
  21   5   3       33.69      -21.53     61.49 o 
  22   5   3       19.19      -19.51     64.46 o 
   1   6   3       38.84       10.96     77.88 o 
   2   6   3       39.36      101.51     91.74 o 
   3   6   3        2.02       67.22     79.01 o 
   4   6   3       11.01      -28.29     75.48 o 
   5   6   3       20.30       43.52     77.49 o 
   6   6   3      127.29      100.68     81.30 o 
   7   6   3       22.47      116.88     95.50 o 
   8   6   3        2.50       56.27     97.07 o 
   9   6   3       17.61       91.50    168.88 o 
  10   6   3       43.87       86.99     88.06 o 
  11   6   3       16.68       54.73     77.72 o 
  12   6   3        1.43      -76.52     88.30 o 
  13   6   3       33.74       34.46     92.25 o 
  14   6   3       12.92       51.41     74.90 o 
  15   6   3        7.35       46.69     79.95 o 
  16   6   3       14.22      -58.45    119.82 o 
   0   0   4    27969.70    23963.08    273.04 o 
   2   0   4    19284.89    19989.76    265.11 o 
   4   0   4    96581.24    87649.35    754.00 o 
   6   0   4     5963.72     5801.54    171.17 o 
   8   0   4       51.42       16.28     51.77 o 
  10   0   4     1943.57     1542.65    117.73 o 
  12   0   4     2804.45     2183.51    141.95 o 
  14   0   4       99.69       67.84     24.65 o 
  16   0   4       98.89       -6.68     87.26 o 
  18   0   4      651.56      440.88    112.72 o 
  20   0   4       31.38       68.47    120.24 o 
  22   0   4       40.33       -5.43    117.73 o 
  24   0   4       91.57      206.66    134.02 o 
  26   0   4       29.50      -54.69    115.65 o 
  28   0   4       72.01       91.43    126.50 o 
  30   0   4       18.54      -18.37    116.48 o 
  32   0   4        4.52      -90.18    113.98 o 
   1   1   4      435.25      559.89     66.80 o 
   2   1   4     3468.83     3666.83     81.99 o 
   3   1   4     2410.95     2465.20     71.97 o 
   4   1   4     5900.74     5603.31    111.35 o 
   5   1   4     1919.41     1869.44    225.03 o 
   6   1   4     2495.21     2272.30    120.66 o 
   7   1   4     1357.76     1374.36     92.68 o 
   8   1   4     2003.43     2291.22    140.70 o 
   9   1   4     2022.90     2072.31    236.93 o 
  10   1   4     4512.14     4168.19    371.15 o 
  11   1   4     3299.05     3711.88    214.59 o 
  12   1   4       72.88      112.21     69.30 o 
  13   1   4     1242.45     1150.31     82.99 o 
  14   1   4      482.83      515.38     99.57 o 
  15   1   4      133.13      105.04     44.93 o 
  16   1   4      135.38      120.64     51.24 o 
  17   1   4      747.58      597.04     54.55 o 
  18   1   4      105.47       90.32     56.15 o 
  19   1   4     1408.91     1126.38    103.97 o 
  20   1   4       44.74      128.18     79.24 o 
  21   1   4      223.85      221.83     75.22 o 
  22   1   4       17.54       30.55     72.02 o 
  23   1   4       24.36       -6.53     66.91 o 
  24   1   4       32.57       92.68     79.41 o 
  25   1   4        7.92       13.78     74.06 o 
  26   1   4      114.70      131.65     88.44 o 
  27   1   4      124.73       90.96     86.35 o 
  28   1   4       44.76       55.94     88.68 o 
  29   1   4       33.02        3.34     91.81 o 
  30   1   4       13.87       25.10     89.10 o 
  31   1   4        1.49       -6.04     92.06 o 
  32   1   4        3.47       42.25     98.90 o 
   0   2   4      782.05     1042.91    133.18 o 
   1   2   4     2371.46     2687.63    158.28 o 
   2   2   4      888.93     1098.44     88.72 o 
   3   2   4     1882.96     1866.94     85.10 o 
   4   2   4       72.06       76.69     45.75 o 
   5   2   4      795.11      840.48     66.16 o 
   6   2   4      143.77      197.38     49.23 o 
   7   2   4      737.70      869.11     75.57 o 
   8   2   4       65.20      141.22     78.07 o 
   9   2   4      306.73      275.61     56.15 o 
  10   2   4      174.24      181.50     53.13 o 
  11   2   4       42.83       19.45     44.50 o 
  12   2   4     2287.51     2226.81    111.11 o 
  13   2   4      914.85      900.34     91.22 o 
  14   2   4      438.52      415.66     69.40 o 
  15   2   4      956.06      972.23     92.16 o 
  16   2   4      847.02      869.83     89.85 o 
  17   2   4      304.74      275.63     71.18 o 
  18   2   4      247.99      251.92     72.02 o 
  19   2   4      112.77       90.39     59.04 o 
  20   2   4      115.34      150.75     60.18 o 
  21   2   4      248.03      296.44     72.87 o 
  22   2   4      214.72      293.70     76.02 o 
  23   2   4       24.21        3.37     59.49 o 
  24   2   4       10.89       54.77     84.01 o 
  25   2   4       69.98       69.16     82.87 o 
  26   2   4      157.89      104.45     78.21 o 
  27   2   4        4.21      -17.50     86.05 o 
  28   2   4       11.02        1.94     93.77 o 
  29   2   4        7.71      -14.40     97.90 o 
  30   2   4        3.09       31.07    105.56 o 
  31   2   4        0.36        0.24     92.39 o 
   1   3   4      269.49      190.50     86.21 o 
   2   3   4      320.33      402.20     58.56 o 
   3   3   4      264.67      279.37     62.12 o 
   4   3   4       86.53      177.59     55.65 o 
   5   3   4      280.30      307.28     61.62 o 
   6   3   4       19.00       43.97     46.93 o 
   7   3   4      517.79      557.36     74.84 o 
   8   3   4      367.01      296.88     60.96 o 
   9   3   4      268.25      372.53     61.94 o 
  10   3   4        6.01       44.81     46.95 o 
  11   3   4      419.75      396.69     77.03 o 
  12   3   4      299.75      272.40     64.70 o 
  13   3   4      305.02      292.34     67.32 o 
  14   3   4      188.28      163.13     59.47 o 
  15   3   4      200.83      130.07     62.85 o 
  16   3   4      353.64      352.15     92.48 o 
  17   3   4       37.27       -8.90     47.84 o 
  18   3   4       75.34       73.49     56.84 o 
  19   3   4      165.55       96.03     58.40 o 
  20   3   4      130.07      238.09    111.05 o 
  21   3   4       33.99       82.69     64.49 o 
  22   3   4       39.82       86.73     74.06 o 
  23   3   4       32.67       33.39     66.53 o 
  24   3   4       43.06        4.25    128.59 o 
  25   3   4       23.18       22.68     70.80 o 
  26   3   4       11.91       59.48     72.90 o 
  27   3   4       42.35       41.34     66.15 o 
  28   3   4        5.63       72.31    104.17 o 
  29   3   4        9.19      207.33    108.32 o 
   0   4   4      254.29      358.21    129.01 o 
   1   4   4      135.81      216.39     71.98 o 
   2   4   4      381.22      439.08     93.73 o 
   3   4   4      154.63      180.41     77.13 o 
   4   4   4      159.10      175.28     61.08 o 
   5   4   4      206.67      269.03     71.69 o 
   6   4   4      259.98      248.78     65.78 o 
   7   4   4      482.42      539.51     85.45 o 
   8   4   4      340.27      323.74    131.93 o 
   9   4   4      734.36      906.44    100.65 o 
  10   4   4      109.19      146.93     72.19 o 
  11   4   4       41.04      187.25     79.32 o 
  12   4   4      442.83      458.59     90.59 o 
  13   4   4      332.22      470.07     84.69 o 
  14   4   4       20.36       50.59     64.08 o 
  15   4   4       62.72       27.07     65.52 o 
  16   4   4       98.90       32.34     58.96 o 
  17   4   4       68.38       73.02     57.75 o 
  18   4   4       45.65       36.53     60.87 o 
  19   4   4        1.97       24.04     67.03 o 
  20   4   4        6.43        2.11    106.88 o 
  21   4   4       62.84       49.55     59.07 o 
  22   4   4       18.49       29.94     61.60 o 
  23   4   4       20.11       -7.10     56.17 o 
  24   4   4        2.39      -34.76     47.53 o 
  25   4   4        2.29      -46.47     49.94 o 
  26   4   4        1.50      -40.34     43.81 o 
   1   5   4      304.24      214.54     91.18 o 
   2   5   4       89.50      175.95     83.90 o 
   3   5   4      126.32      190.11     80.53 o 
   4   5   4      186.63      325.50     99.81 o 
   5   5   4      335.59      391.47    111.51 o 
   6   5   4      462.75      686.48     92.18 o 
   7   5   4      306.16      252.90     83.29 o 
   8   5   4      124.93      154.52     78.52 o 
   9   5   4      240.31      299.09     86.47 o 
  10   5   4       74.22      113.77    101.66 o 
  11   5   4      174.70      160.11     84.33 o 
  12   5   4      143.23      170.78     85.85 o 
  13   5   4       73.44       94.30     78.81 o 
  14   5   4      120.17      157.35     77.44 o 
  15   5   4       12.15      -62.39     66.59 o 
  16   5   4       34.63       53.27     74.84 o 
  17   5   4       17.96      -20.41     75.81 o 
  18   5   4        0.24      -59.91     59.03 o 
  19   5   4        4.51       -3.42     62.65 o 
  20   5   4        0.04      -50.66     80.79 o 
  21   5   4        3.95      -84.39     68.66 o 
  22   5   4        5.69       17.59     70.72 o 
   0   6   4      182.16      271.79    126.92 o 
   1   6   4       29.97       51.73     83.83 o 
   2   6   4      116.73       72.94     92.73 o 
   3   6   4       30.04       52.81     86.07 o 
   4   6   4       47.81      103.50     96.24 o 
   5   6   4       53.48       45.89     83.36 o 
   6   6   4       54.49      122.01     84.06 o 
   7   6   4       70.15      141.59    112.31 o 
   8   6   4       57.32      242.86    274.30 o 
   9   6   4        2.60       90.50    284.94 o 
  10   6   4       60.08      141.22     79.31 o 
  11   6   4       39.09       18.30     85.17 o 
  12   6   4       23.54        8.24     75.14 o 
  13   6   4        1.10      -17.09     90.16 o 
  14   6   4       31.98       86.32     87.37 o 
  15   6   4       52.39      104.95     79.56 o 
  16   6   4       20.45      102.30     89.29 o 
   2   0   5     5621.27     5855.81    145.29 o 
   4   0   5    17999.86    16266.11    268.87 o 
   6   0   5     2054.00     1982.28    111.89 o 
   8   0   5     2244.93     2195.20    124.41 o 
  10   0   5      146.47       86.84     60.95 o 
  12   0   5     4853.38     4501.04    203.32 o 
  14   0   5      203.84      183.28     90.18 o 
  16   0   5     1538.62     1677.92    165.33 o 
  18   0   5     1883.48     1758.08    182.86 o 
  20   0   5      374.60      314.38    137.36 o 
  22   0   5       47.93       45.92    127.34 o 
  24   0   5       96.66      142.37    122.33 o 
  26   0   5       53.19       74.73    109.38 o 
  28   0   5      211.19      237.14    131.09 o 
  30   0   5       10.08       34.65    114.81 o 
  32   0   5        7.93       67.22    120.66 o 
   0   1   5     2051.12     2026.51    235.89 o 
   1   1   5      502.22      475.42     58.43 o 
   2   1   5       65.10      160.26    155.10 o 
   3   1   5     9639.37     8211.17   1167.11 o 
   4   1   5     1154.73     1021.26    191.84 o 
   5   1   5     3216.02     3212.13    258.85 o 
   6   1   5     1554.61     1327.83    151.34 o 
   7   1   5     5790.16     5699.83    251.33 o 
   8   1   5     4028.01     4048.48    153.01 o 
   9   1   5      473.01      454.26     58.45 o 
  10   1   5       33.42      100.57     45.02 o 
  11   1   5     6741.37     6684.93    176.48 o 
  12   1   5      343.82      246.70     81.62 o 
  13   1   5     1944.83     1749.71    102.43 o 
  14   1   5      687.76      727.38     79.08 o 
  15   1   5       60.67       44.22     49.56 o 
  16   1   5     1609.73     1277.67     95.80 o 
  17   1   5      156.49      134.89     55.63 o 
  18   1   5      258.99      204.96     59.90 o 
  19   1   5      199.20      203.37     70.31 o 
  20   1   5      286.22      289.78     86.90 o 
  21   1   5      488.86      558.11     92.23 o 
  22   1   5      593.43      541.33     95.94 o 
  23   1   5       98.38      127.17     75.59 o 
  24   1   5      122.04       87.86     79.08 o 
  25   1   5       32.84       85.72     88.05 o 
  26   1   5       34.15       68.48     77.19 o 
  27   1   5        1.95      -21.20     88.86 o 
  28   1   5       12.81       48.28    101.03 o 
  29   1   5       28.05      106.74     87.69 o 
  30   1   5       45.81      103.22    126.29 o 
  31   1   5       22.18       67.80    102.87 o 
  32   1   5       14.02      -56.27     84.26 o 
   1   2   5     1000.76     1138.83     74.37 o 
   2   2   5     1443.97     1491.77     83.71 o 
   3   2   5      120.81       69.28     40.52 o 
   4   2   5      467.96      410.14     50.61 o 
   5   2   5      414.08      430.19     59.28 o 
   6   2   5      276.24      357.05     54.89 o 
   7   2   5     7215.19     7061.91    201.86 o 
   8   2   5      651.75      768.95     73.13 o 
   9   2   5     1408.29     1352.42     88.30 o 
  10   2   5      382.83      397.92    168.46 o 
  11   2   5      112.06      109.61     57.61 o 
  12   2   5     1481.81     1526.80     97.78 o 
  13   2   5     1390.19     1435.94     97.86 o 
  14   2   5      231.62      246.43     57.05 o 
  15   2   5     1390.42     1366.12    183.91 o 
  16   2   5      290.02      358.21     71.08 o 
  17   2   5      675.17      688.68     84.28 o 
  18   2   5       15.45       29.23     54.07 o 
  19   2   5      129.23      601.59    464.47 o 
  20   2   5       17.82       57.49     58.44 o 
  21   2   5       48.43       54.65     61.22 o 
  22   2   5       46.15       23.82     57.68 o 
  23   2   5       53.87       42.40     56.02 o 
  24   2   5       46.43       44.79     56.94 o 
  25   2   5       29.51       91.99     89.18 o 
  26   2   5        3.51       86.78     96.19 o 
  27   2   5        1.36      -16.87     85.62 o 
  28   2   5       10.60       83.71     86.29 o 
  29   2   5        7.34       88.31     95.43 o 
  30   2   5       17.56        7.30    100.71 o 
  31   2   5        5.78       60.68    147.17 o 
   0   3   5     1998.03     2070.37    183.28 o 
   1   3   5     1122.78     1149.90    105.54 o 
   2   3   5      987.34     1024.42     77.71 o 
   3   3   5      943.28     1033.07     87.13 o 
   4   3   5     1663.56     1753.38    106.43 o 
   5   3   5      287.48      274.50     61.19 o 
   6   3   5      893.25      866.41     79.39 o 
   7   3   5      719.50      656.76     80.11 o 
   8   3   5      276.80      286.69     61.99 o 
   9   3   5      889.14      875.78     78.84 o 
  10   3   5      185.67      227.00     66.80 o 
  11   3   5       92.14      122.93     58.55 o 
  12   3   5      743.48      707.54     82.15 o 
  13   3   5       33.99      113.05     62.09 o 
  14   3   5      231.08      213.01     63.74 o 
  15   3   5       92.63      160.97     63.28 o 
  16   3   5      149.80      161.32     64.73 o 
  17   3   5        9.48        2.87     57.20 o 
  18   3   5      114.56       88.52     64.32 o 
  19   3   5       71.71      137.29     68.10 o 
  20   3   5       11.46        6.23     66.56 o 
  21   3   5      145.80      117.83     69.87 o 
  22   3   5       33.90      118.57     72.39 o 
  23   3   5       85.43       76.12     72.76 o 
  24   3   5       19.22       69.58     66.03 o 
  25   3   5       56.30       70.43     68.78 o 
  26   3   5        2.46      -12.86     71.52 o 
  27   3   5        4.02       41.29     77.57 o 
  28   3   5        0.44      -27.55     76.61 o 
  29   3   5       11.08      109.29     95.25 o 
   1   4   5      248.52      285.43     78.34 o 
   2   4   5       49.03       26.70     62.55 o 
   3   4   5      724.44      607.91    100.85 o 
   4   4   5      213.89      178.86     58.59 o 
   5   4   5      506.20      538.82     82.05 o 
   6   4   5       86.60       32.15     58.59 o 
   7   4   5       35.66       45.61     63.57 o 
   8   4   5      126.27      160.23     70.93 o 
   9   4   5      463.62      493.78     83.80 o 
  10   4   5      309.07      304.14     82.16 o 
  11   4   5        0.06       51.63     62.30 o 
  12   4   5      401.93      499.13     86.02 o 
  13   4   5      263.35      289.07     72.23 o 
  14   4   5       46.98       27.38     59.78 o 
  15   4   5       45.28      147.99    145.08 o 
  16   4   5      106.97      137.18    189.75 o 
  17   4   5       15.11       25.06     58.01 o 
  18   4   5       12.76        9.02     67.32 o 
  19   4   5      250.59      261.29     79.22 o 
  20   4   5       38.59       91.85     64.33 o 
  21   4   5       16.55       22.98     68.89 o 
  22   4   5        0.27       42.32     67.35 o 
  23   4   5        0.99       43.64     63.67 o 
  24   4   5       16.73        1.67     63.14 o 
  25   4   5       25.56       20.66     59.47 o 
  26   4   5       17.33       38.18     61.05 o 
   0   5   5       35.94       69.72    121.91 o 
   1   5   5       33.19       77.75     76.55 o 
   2   5   5      441.41      440.25     97.14 o 
   3   5   5      144.77       22.20     70.45 o 
   4   5   5      174.40      266.51    169.09 o 
   5   5   5       81.16       36.01     83.29 o 
   6   5   5      163.32      131.54     67.90 o 
   7   5   5       10.82       34.69     72.32 o 
   8   5   5      180.04      170.08     83.78 o 
   9   5   5       45.77       52.62     71.48 o 
  10   5   5      139.69      190.90     79.25 o 
  11   5   5       38.58      130.93     93.10 o 
  12   5   5       23.71      -30.76     66.61 o 
  13   5   5       24.39       82.70     84.04 o 
  14   5   5        8.68       26.14     63.92 o 
  15   5   5       45.87       27.55    108.97 o 
  16   5   5        1.28     1212.40   1100.10 o 
  17   5   5        2.20       15.60     66.12 o 
  18   5   5        1.05      120.20     93.10 o 
  19   5   5       22.66        8.30     78.72 o 
  20   5   5       27.31      -40.25     76.93 o 
  21   5   5        1.22      -48.49     72.05 o 
  22   5   5        2.65      -40.91     90.18 o 
   1   6   5       13.10      -72.61     81.02 o 
   2   6   5        4.30      -23.40     73.13 o 
   3   6   5        3.75      -59.35     77.73 o 
   4   6   5       13.70       42.86     88.84 o 
   5   6   5       29.86       14.26     75.99 o 
   6   6   5       46.30       78.34     71.85 o 
   7   6   5        0.86      131.28    132.76 o 
   8   6   5       43.86      253.03    191.42 o 
   9   6   5       21.94      157.06    267.82 o 
  10   6   5       28.89      213.78    161.67 o 
  11   6   5       29.37       -7.96     79.88 o 
  12   6   5       13.18       84.49     81.02 o 
  13   6   5       42.58       72.37     85.97 o 
  14   6   5        8.87       28.61     84.46 o 
  15   6   5        7.69       59.44     81.76 o 
   0   0   6     8883.83     9211.24    173.26 o 
   2   0   6      307.70      510.60     59.28 o 
   4   0   6    15634.35    14205.76    257.18 o 
   6   0   6      816.93      751.08     78.91 o 
   8   0   6     1900.79     1918.82    119.82 o 
  10   0   6      474.80      505.17     81.41 o 
  12   0   6     2051.13     1549.33    129.01 o 
  14   0   6      690.25      554.02    107.30 o 
  16   0   6     1126.03     1062.95    139.44 o 
  18   0   6      831.24     1048.75    149.88 o 
  20   0   6     3785.71     4475.57    298.93 o 
  22   0   6     1121.85     1548.08    210.42 o 
  24   0   6       97.38       63.46    106.88 o 
  26   0   6       75.80      183.70    117.73 o 
  28   0   6       35.69       35.07    139.44 o 
  30   0   6       87.64       75.98    148.63 o 
  32   0   6       20.56       40.91    151.13 o 
   1   1   6     4477.97     4608.03    189.16 o 
   2   1   6      481.01      396.39     35.69 o 
   3   1   6     3163.86     3218.06    102.70 o 
   4   1   6      149.72      105.60     72.02 o 
   5   1   6     3900.41     3592.34    355.08 o 
   6   1   6     2745.65     2613.03     89.68 o 
   7   1   6      336.06      320.82     49.89 o 
   8   1   6      219.82      276.61     51.13 o 
   9   1   6      612.66      761.19     68.36 o 
  10   1   6     1028.77     1056.71    179.73 o 
  11   1   6     2650.11     2701.78    118.42 o 
  12   1   6     2425.09     2379.92    224.82 o 
  13   1   6       28.81       70.60     52.81 o 
  14   1   6     1692.86     1769.47    110.04 o 
  15   1   6       77.02      176.12     58.24 o 
  16   1   6      421.19      385.96     67.05 o 
  17   1   6      565.45      583.18     75.58 o 
  18   1   6      345.38      368.32     70.92 o 
  19   1   6      172.72      148.31    101.87 o 
  20   1   6       87.12      278.05     95.82 o 
  21   1   6       25.58       72.45     71.15 o 
  22   1   6      135.68      158.72     79.71 o 
  23   1   6       70.32       71.75     76.18 o 
  24   1   6      109.44      120.78     79.74 o 
  25   1   6       46.28       73.58     87.80 o 
  26   1   6       19.68       31.10     81.62 o 
  27   1   6       20.19       -2.17    138.61 o 
  28   1   6       65.97       42.69     88.90 o 
  29   1   6        4.54       -1.87     92.36 o 
  30   1   6        8.20       40.42     96.95 o 
  31   1   6        0.61      -43.35     91.52 o 
   0   2   6     5304.74     5260.46    231.71 o 
   1   2   6     1364.40     1271.80     82.98 o 
   2   2   6     1153.16     1220.24    108.34 o 
   3   2   6      530.60      617.00     60.60 o 
   4   2   6     4748.22     5298.67    288.49 o 
   5   2   6      417.52      481.77     59.25 o 
   6   2   6     4232.83     4429.60    132.41 o 
   7   2   6     1683.24     1616.83    109.59 o 
   8   2   6     2804.43     2873.49    116.92 o 
   9   2   6     2171.41     2038.07    187.67 o 
  10   2   6     1613.77     1558.23    155.10 o 
  11   2   6      138.75       97.59     48.92 o 
  12   2   6      119.29      105.36     51.29 o 
  13   2   6      242.38      255.37     98.32 o 
  14   2   6       26.87       28.69     43.19 o 
  15   2   6      179.98      148.27     56.46 o 
  16   2   6       75.58      158.07     66.10 o 
  17   2   6      422.93      383.73     68.88 o 
  18   2   6       28.38       48.78     58.67 o 
  19   2   6       94.27      108.72     69.15 o 
  20   2   6      313.56      355.31     80.46 o 
  21   2   6      100.79       99.65     63.77 o 
  22   2   6       25.18       52.32     61.53 o 
  23   2   6      273.13      353.48     84.63 o 
  24   2   6       18.53       67.63     68.92 o 
  25   2   6       38.37      124.76     88.37 o 
  26   2   6        6.54       68.15    113.14 o 
  27   2   6        6.21       70.43     86.03 o 
  28   2   6        0.29      -54.09     85.22 o 
  29   2   6        6.58      134.96    106.69 o 
  30   2   6        7.88        3.89     84.83 o 
   1   3   6       59.61        6.68     54.52 o 
   2   3   6      621.92      614.47     68.47 o 
   3   3   6       77.03       59.03     47.96 o 
   4   3   6      313.09      315.21     64.78 o 
   5   3   6      309.73      314.97     65.99 o 
   6   3   6       21.24       30.61     48.08 o 
   7   3   6      352.16      321.69     63.52 o 
   8   3   6      104.29       84.77     53.65 o 
   9   3   6      145.78      173.49     54.90 o 
  10   3   6      663.87      608.92     76.90 o 
  11   3   6       79.21      105.32     55.58 o 
  12   3   6      315.65      349.12     64.92 o 
  13   3   6       86.13      182.68     67.22 o 
  14   3   6       89.99      136.50     61.64 o 
  15   3   6      124.51      736.61    528.97 o 
  16   3   6      121.60      106.72     66.10 o 
  17   3   6       44.93       55.64     65.67 o 
  18   3   6       48.62        6.20     66.57 o 
  19   3   6       87.97       80.25     69.74 o 
  20   3   6      178.78      100.89     62.83 o 
  21   3   6       98.24      129.34     68.01 o 
  22   3   6       12.44       -6.05     56.53 o 
  23   3   6       31.43      114.52     72.40 o 
  24   3   6       48.21       78.48     67.66 o 
  25   3   6       19.14      -15.76     62.57 o 
  26   3   6       25.99      -23.96     58.46 o 
  27   3   6       28.96       11.73     72.18 o 
  28   3   6        4.83       86.19     79.90 o 
   0   4   6       93.27      106.46     95.61 o 
   1   4   6      631.10      677.72     97.80 o 
   2   4   6       58.23       38.30     56.89 o 
   3   4   6      221.54      116.57     61.46 o 
   4   4   6      289.50      362.69     69.67 o 
   5   4   6       44.96      101.03     67.30 o 
   6   4   6       88.50      130.63     66.71 o 
   7   4   6       85.23      168.65     73.83 o 
   8   4   6      105.36      220.28     76.24 o 
   9   4   6      121.79      116.76     68.89 o 
  10   4   6       22.37       72.44     71.52 o 
  11   4   6      586.68      591.48     88.84 o 
  12   4   6       42.46       90.00     67.26 o 
  13   4   6      214.13      235.25    133.60 o 
  14   4   6      125.78      176.03     71.61 o 
  15   4   6      108.38       77.57     57.37 o 
  16   4   6       48.04       79.86     68.31 o 
  17   4   6       15.14       25.54     70.14 o 
  18   4   6       43.67       63.90     62.78 o 
  19   4   6       67.12       74.87     68.74 o 
  20   4   6        5.31       35.30     67.81 o 
  21   4   6       51.76      -23.78     58.80 o 
  22   4   6       24.27       30.33     65.54 o 
  23   4   6        4.09      -66.83     57.24 o 
  24   4   6       34.15       61.13     77.86 o 
  25   4   6        4.90       84.15     69.78 o 
   1   5   6      152.61      151.94     91.95 o 
   2   5   6       35.21      116.57     83.40 o 
   3   5   6      179.27       76.08     73.72 o 
   4   5   6       37.94       72.16     89.76 o 
   5   5   6       46.90      133.35     74.05 o 
   6   5   6       51.19      133.54     84.83 o 
   7   5   6      142.32      143.62     71.70 o 
   8   5   6      174.11      175.96     79.60 o 
   9   5   6       13.67       26.25     94.35 o 
  10   5   6       97.15      146.65     76.22 o 
  11   5   6       96.95      123.38     84.95 o 
  12   5   6       47.31      113.14     76.02 o 
  13   5   6        4.35      -38.53     79.07 o 
  14   5   6        1.33      -15.43     65.90 o 
  15   5   6        7.96       -6.71     70.97 o 
  16   5   6        5.10       -5.66     79.08 o 
  17   5   6       25.12       -5.56     68.21 o 
  18   5   6       15.97       60.98     69.72 o 
  19   5   6       24.39       86.51     81.66 o 
  20   5   6        8.84       35.67     85.30 o 
  21   5   6        7.44       30.46     85.95 o 
   0   6   6       17.87       46.76    101.87 o 
   1   6   6       14.00       62.55     79.30 o 
   2   6   6       11.56      110.27     97.67 o 
   3   6   6        8.73        9.40    133.18 o 
   4   6   6       38.65       66.74    100.18 o 
   5   6   6        4.32       36.79     78.59 o 
   6   6   6       20.88       61.51     88.99 o 
   7   6   6        9.48      -24.76    102.19 o 
   8   6   6       24.23      130.37    165.33 o 
   9   6   6       32.94      213.92    257.18 o 
  10   6   6        4.58      177.66    315.84 o 
  11   6   6       61.99      168.19    218.98 o 
  12   6   6        1.92      -14.61    122.74 o 
  13   6   6        2.98      -47.59    105.63 o 
  14   6   6       43.73      -58.03     84.33 o 
   2   0   7     1701.32     1609.03     90.60 o 
   4   0   7     1137.46     1120.56     86.42 o 
   6   0   7      900.96      866.72     85.17 o 
   8   0   7      121.89      194.14     61.37 o 
  10   0   7      486.92      520.20     79.74 o 
  12   0   7      770.72      707.24    100.20 o 
  14   0   7      320.11      392.03     97.69 o 
  16   0   7      461.09      331.91    105.21 o 
  18   0   7      463.67      491.39    118.57 o 
  20   0   7       53.08      182.03    131.93 o 
  22   0   7      315.18      209.17    114.81 o 
  24   0   7      115.97      154.89    133.60 o 
  26   0   7      200.47      129.42    144.45 o 
  28   0   7       14.24      -91.01    134.02 o 
  30   0   7       12.92      -22.54    138.61 o 
   0   1   7     7348.48     6235.32    217.10 o 
   1   1   7     1947.24     1933.17     58.10 o 
   2   1   7     1155.25     1017.88     46.29 o 
   3   1   7      901.82      885.99     50.27 o 
   4   1   7      157.76      239.28     64.09 o 
   5   1   7     6917.90     6922.85    199.98 o 
   6   1   7     2189.26     2206.27     85.57 o 
   7   1   7     1555.14     1494.55    195.81 o 
   8   1   7     8459.18     8417.99    378.04 o 
   9   1   7     3242.72     3263.12    294.96 o 
  10   1   7     1264.47     1330.10    139.65 o 
  11   1   7     1109.75     1114.77     85.69 o 
  12   1   7        3.84       69.12     52.29 o 
  13   1   7      464.29      402.97     64.09 o 
  14   1   7      172.75      187.19     58.42 o 
  15   1   7      831.62      721.17    107.51 o 
  16   1   7      128.67      220.23     64.11 o 
  17   1   7       17.07       53.88     58.53 o 
  18   1   7       66.53        6.59     59.32 o 
  19   1   7      151.50      160.05     63.60 o 
  20   1   7     1419.81     1268.43    120.16 o 
  21   1   7       31.06      114.07     82.25 o 
  22   1   7       49.90       48.90     72.74 o 
  23   1   7       91.71       84.73     76.09 o 
  24   1   7       73.86       15.32     76.89 o 
  25   1   7        7.04       22.92     86.42 o 
  26   1   7        3.81       53.55     94.96 o 
  27   1   7        3.76      -14.75     78.35 o 
  28   1   7       11.16      134.05     93.67 o 
  29   1   7       19.73       82.82    100.45 o 
  30   1   7        9.29       95.23     97.03 o 
  31   1   7        7.95       34.91    103.04 o 
   1   2   7      527.71      651.32     76.26 o 
   2   2   7       67.39       43.82     57.37 o 
   3   2   7      561.05      586.68     57.97 o 
   4   2   7     1800.96     1850.06    239.43 o 
   5   2   7     1459.76     1449.96     80.32 o 
   6   2   7      891.48      883.09     69.72 o 
   7   2   7      280.94      345.78     75.98 o 
   8   2   7       33.25      149.30     50.19 o 
   9   2   7     2703.87     2465.55    103.32 o 
  10   2   7      220.70      201.85     52.67 o 
  11   2   7      121.04      102.02     51.06 o 
  12   2   7      160.53      244.71     55.27 o 
  13   2   7      296.11      337.57     61.57 o 
  14   2   7      770.07      570.54     75.59 o 
  15   2   7      412.21      414.60     74.84 o 
  16   2   7       47.65       86.68     59.61 o 
  17   2   7      338.21      417.71     78.55 o 
  18   2   7      221.32      178.64     69.62 o 
  19   2   7       42.82       49.32     60.94 o 
  20   2   7      224.27      132.39     70.20 o 
  21   2   7       24.64       35.55     58.19 o 
  22   2   7       70.09      104.46     64.49 o 
  23   2   7      119.54      122.32     72.01 o 
  24   2   7        8.28       -5.36     72.05 o 
  25   2   7       43.11       55.66     72.82 o 
  26   2   7       20.61       57.42     81.02 o 
  27   2   7       17.99       69.27     95.97 o 
  28   2   7        1.84      -50.79     96.18 o 
  29   2   7        6.28       53.43    130.68 o 
  30   2   7        1.92       51.56    109.23 o 
   0   3   7     1314.16     1496.31    180.78 o 
   1   3   7     1192.21     1200.87    351.95 o 
   2   3   7     1915.15     1709.19    255.25 o 
   3   3   7      409.68      379.05     60.11 o 
   4   3   7      175.16      179.65     59.82 o 
   5   3   7       17.22       -8.86     46.13 o 
   6   3   7     1624.81     1649.48     99.95 o 
   7   3   7      214.24      239.29     59.98 o 
   8   3   7      189.26      264.00     58.21 o 
   9   3   7       55.61       80.25     48.95 o 
  10   3   7      226.39      172.63     57.38 o 
  11   3   7       19.90       65.42     51.83 o 
  12   3   7      248.65      211.45     61.10 o 
  13   3   7       64.33       95.68     59.41 o 
  14   3   7      472.60      551.42     80.03 o 
  15   3   7       56.16       81.41     62.67 o 
  16   3   7      154.57      202.85     62.97 o 
  17   3   7      271.10      249.29     71.97 o 
  18   3   7      101.92      110.13     78.49 o 
  19   3   7      150.96      157.85     73.07 o 
  20   3   7       11.55       68.79     71.62 o 
  21   3   7        6.74      -30.88     54.72 o 
  22   3   7      125.98       85.52     68.93 o 
  23   3   7        0.08       46.00     69.22 o 
  24   3   7       59.78      205.61    123.79 o 
  25   3   7       15.69       47.31     66.90 o 
  26   3   7        0.25      -12.00     72.77 o 
  27   3   7       37.50       83.39     75.01 o 
  28   3   7       15.74      -61.38     62.24 o 
   1   4   7       59.22      126.73     72.14 o 
   2   4   7      438.91      487.91     88.51 o 
   3   4   7       29.99      102.71     65.70 o 
   4   4   7      212.15      335.93     65.65 o 
   5   4   7      383.19      384.37     67.81 o 
   6   4   7      222.27       69.72     88.09 o 
   7   4   7      254.17      252.17     98.95 o 
   8   4   7       48.29       41.19    102.70 o 
   9   4   7      169.26      160.34     85.80 o 
  10   4   7       68.60      236.68     76.91 o 
  11   4   7      111.01      152.51     74.52 o 
  12   4   7      102.32       50.75     80.79 o 
  13   4   7       86.28       89.41     68.93 o 
  14   4   7       45.01       19.31     65.34 o 
  15   4   7      105.97       71.67     63.48 o 
  16   4   7       12.36       21.61     59.19 o 
  17   4   7       19.19       64.77     67.41 o 
  18   4   7       34.73       65.72     67.15 o 
  19   4   7       12.88       28.95     65.89 o 
  20   4   7        5.00     1175.00    934.36 o 
  21   4   7       29.37      105.74     75.19 o 
  22   4   7        5.27       35.39     65.88 o 
  23   4   7       15.76       17.55     72.24 o 
  24   4   7       19.26      -52.45     61.50 o 
  25   4   7       26.47      -41.75     99.36 o 
   0   5   7       19.19      105.63    106.46 o 
   1   5   7      130.84       36.88     84.83 o 
   2   5   7       79.33      119.99     70.62 o 
   3   5   7       18.48       -4.73     78.33 o 
   4   5   7       68.55       33.31     72.16 o 
   5   5   7       66.81       98.46     83.40 o 
   6   5   7       31.04      125.37     77.18 o 
   7   5   7        7.89       78.73     74.25 o 
   8   5   7       48.03       65.83     68.92 o 
   9   5   7        7.36      -23.20     92.48 o 
  10   5   7        0.45        2.61     68.78 o 
  11   5   7        6.74        9.72     78.39 o 
  12   5   7      132.31      122.10     78.33 o 
  13   5   7        0.98       52.34     82.65 o 
  14   5   7      174.55      265.00     83.65 o 
  15   5   7       16.52       44.76     71.28 o 
  16   5   7       39.22       64.18     83.34 o 
  17   5   7       34.23       24.43     72.43 o 
  18   5   7       14.26       53.30     79.76 o 
  19   5   7        3.19       82.01     78.49 o 
  20   5   7       30.13       59.12     80.74 o 
  21   5   7        4.89       69.78     84.81 o 
   1   6   7       16.80       36.41     92.24 o 
   2   6   7        2.91       23.69     90.86 o 
   3   6   7       58.20       49.08     89.67 o 
   4   6   7        7.42       -9.04     84.06 o 
   5   6   7        0.52      -38.38     84.70 o 
   6   6   7       13.51      110.79     94.65 o 
   7   6   7        0.03       22.96     96.78 o 
   8   6   7       10.51      112.94    113.35 o 
   9   6   7        4.34      234.66    256.76 o 
  10   6   7       20.96      408.14    307.70 o 
  11   6   7       17.98      278.22    300.18 o 
  12   6   7       10.94       85.17    124.83 o 
  13   6   7       27.71      110.22    127.34 o 
  14   6   7       18.08      -19.20     94.77 o 
   0   0   8      760.56      753.16     63.88 o 
   2   0   8     2446.26     2289.94     83.50 o 
   4   0   8      507.78      410.40     65.13 o 
   6   0   8    11537.44    12803.39    291.00 o 
   8   0   8     5172.02     5291.36    201.23 o 
  10   0   8     3769.24     3276.94    171.59 o 
  12   0   8      218.00      199.98     83.50 o 
  14   0   8     2105.58     2409.38    180.78 o 
  16   0   8       28.64       45.09     85.17 o 
  18   0   8       89.98      116.90    102.70 o 
  20   0   8      485.97      310.62    121.49 o 
  22   0   8       10.41       57.61    128.59 o 
  24   0   8       42.92       83.92    127.75 o 
  26   0   8       26.24      262.19    132.76 o 
  28   0   8      101.98      123.16    131.51 o 
  30   0   8       64.20      124.41    154.47 o 
   1   1   8     1870.38     1677.77     81.63 o 
   2   1   8      475.62      393.67     33.56 o 
   3   1   8     2068.97     2209.47     70.23 o 
   4   1   8      406.56      453.49    113.14 o 
   5   1   8      597.40      643.58     54.05 o 
   6   1   8      177.59      214.84     44.51 o 
   7   1   8      237.49      259.74     75.15 o 
   8   1   8     1902.80     1766.84    245.91 o 
   9   1   8     5627.96     6200.96    362.81 o 
  10   1   8      550.29      487.87    100.62 o 
  11   1   8       97.36       28.74     47.96 o 
  12   1   8      161.66      187.85     61.79 o 
  13   1   8      397.19      395.71     66.69 o 
  14   1   8      184.51      167.26     77.65 o 
  15   1   8      543.70      544.92     86.63 o 
  16   1   8      777.21      670.25    119.40 o 
  17   1   8      640.22      608.15     84.70 o 
  18   1   8      408.39      313.73     69.36 o 
  19   1   8        9.97       37.07     64.70 o 
  20   1   8       33.57       69.11     59.90 o 
  21   1   8       53.97      100.37     80.36 o 
  22   1   8       48.52       79.82     79.53 o 
  23   1   8       34.48       12.47     68.09 o 
  24   1   8       21.96       72.78     78.21 o 
  25   1   8       20.18       38.04     86.28 o 
  26   1   8        6.18      -83.26     65.70 o 
  27   1   8        2.84      -45.99     87.18 o 
  28   1   8        1.04       70.88     95.75 o 
  29   1   8        4.72      133.40    101.08 o 
  30   1   8        4.27       40.15     90.91 o 
  31   1   8        0.77      -43.33     94.71 o 
   0   2   8      128.58       -2.50     85.59 o 
   1   2   8     3324.26     3076.57    521.66 o 
   2   2   8     2892.47     2723.24    171.89 o 
   3   2   8     1220.27     1408.39     74.05 o 
   4   2   8      106.56      113.56     38.68 o 
   5   2   8      591.84      613.18     58.92 o 
   6   2   8     1629.02     1767.58    101.45 o 
   7   2   8     2906.97     3410.43    123.61 o 
   8   2   8      340.37      309.61     79.95 o 
   9   2   8      907.37      781.75     68.05 o 
  10   2   8     1035.68      982.58    156.98 o 
  11   2   8      217.13      215.33     57.61 o 
  12   2   8      438.91      502.36     70.40 o 
  13   2   8      106.65      105.10     55.93 o 
  14   2   8      422.68      486.10     77.58 o 
  15   2   8      262.49      274.51     66.67 o 
  16   2   8      218.73      384.87    133.39 o 
  17   2   8      411.55      367.58     76.22 o 
  18   2   8      408.03      453.79     83.42 o 
  19   2   8      184.12      193.55     80.16 o 
  20   2   8      212.16      295.92     78.01 o 
  21   2   8        3.64       98.74     92.68 o 
  22   2   8       85.89       39.77     65.80 o 
  23   2   8       24.38       42.88     64.06 o 
  24   2   8       39.26       37.29     68.98 o 
  25   2   8       29.05        5.97     62.97 o 
  26   2   8       14.40      126.29    101.31 o 
  27   2   8       16.53      -45.27     81.21 o 
  28   2   8       27.15       47.50     91.20 o 
  29   2   8        6.31       40.63    103.91 o 
   1   3   8      169.29      176.31     79.32 o 
   2   3   8       68.02      110.63     62.62 o 
   3   3   8      487.89      467.52     70.18 o 
   4   3   8       73.78       51.62     70.56 o 
   5   3   8      716.73      649.87     71.67 o 
   6   3   8       62.28      142.72     61.58 o 
   7   3   8       86.65      113.30     58.53 o 
   8   3   8      116.77       59.00     45.55 o 
   9   3   8       58.74      102.14     50.72 o 
  10   3   8      135.99      164.14     61.64 o 
  11   3   8      488.18      527.06     73.12 o 
  12   3   8      201.72      156.15     58.85 o 
  13   3   8      284.24      242.91     64.96 o 
  14   3   8      312.69      350.23     75.61 o 
  15   3   8       15.92       65.68     76.40 o 
  16   3   8       85.13       58.33     61.81 o 
  17   3   8        2.10      -23.08     69.65 o 
  18   3   8       70.55       34.22     66.24 o 
  19   3   8       11.96      -12.77     56.64 o 
  20   3   8       71.88       84.10     67.69 o 
  21   3   8        2.53       13.03     66.61 o 
  22   3   8        6.82       30.60     65.93 o 
  23   3   8       54.14       30.56     65.39 o 
  24   3   8       18.28       28.51     78.07 o 
  25   3   8        3.29      -22.80     66.09 o 
  26   3   8       13.41      -16.89     63.57 o 
  27   3   8        8.72       -9.51     66.61 o 
   0   4   8      481.32      426.26    137.77 o 
   1   4   8      114.91       27.45     69.96 o 
   2   4   8      111.32      186.66     78.54 o 
   3   4   8      374.51      378.81     91.24 o 
   4   4   8       12.73       40.43     85.77 o 
   5   4   8      517.96      495.51     73.51 o 
   6   4   8      199.45      182.45     67.51 o 
   7   4   8       51.60       13.57     68.88 o 
   8   4   8       72.30      103.25     63.25 o 
   9   4   8      118.13      117.96     64.04 o 
  10   4   8       74.81       53.18     67.30 o 
  11   4   8      125.51      124.71     70.52 o 
  12   4   8       21.43       53.88     65.22 o 
  13   4   8      104.16      113.91     69.90 o 
  14   4   8       20.25       48.98     61.73 o 
  15   4   8       51.23       80.86     66.10 o 
  16   4   8       14.20        2.07     58.23 o 
  17   4   8      114.56      113.80     71.46 o 
  18   4   8        7.38       -4.57     97.49 o 
  19   4   8       35.78       90.36     69.31 o 
  20   4   8        9.72        7.51     65.39 o 
  21   4   8       34.32      133.54     75.87 o 
  22   4   8        1.52      -37.31     67.51 o 
  23   4   8       10.89       43.79     76.32 o 
  24   4   8        5.06       18.63     75.01 o 
   1   5   8      276.50      230.59     88.92 o 
   2   5   8      143.49      147.38     83.22 o 
   3   5   8       31.54       44.87     79.54 o 
   4   5   8       40.64       89.65     85.70 o 
   5   5   8       45.03       21.47     77.24 o 
   6   5   8      102.88      143.26     77.53 o 
   7   5   8       21.30      119.50    134.85 o 
   8   5   8       77.54      197.73    206.66 o 
   9   5   8        0.13      -69.72     71.81 o 
  10   5   8       16.54      -35.49    114.81 o 
  11   5   8        3.17     -110.64     98.11 o 
  12   5   8        1.38       57.61    105.21 o 
  13   5   8       17.22       58.45    130.68 o 
  14   5   8       52.54       35.49     94.35 o 
  15   5   8        5.82       47.59    102.70 o 
  16   5   8       13.84       59.70    123.16 o 
  17   5   8       26.89      -33.40    122.33 o 
  18   5   8        4.85      -70.56    101.45 o 
  19   5   8        0.19       15.45    103.96 o 
  20   5   8        9.02       22.13    104.37 o 
   0   6   8       25.82       29.22    103.54 o 
   1   6   8        2.56        5.07     74.87 o 
   2   6   8       16.68       -6.05     83.54 o 
   3   6   8        0.11       56.05     94.69 o 
   4   6   8        5.97       -1.96     88.01 o 
   5   6   8        6.06       11.41     85.12 o 
   6   6   8       50.34      121.43     91.84 o 
   7   6   8        2.46       62.31    111.47 o 
   8   6   8        2.28       82.75    104.03 o 
   9   6   8        0.70      147.02    211.04 o 
  10   6   8       12.98      185.54    293.71 o 
  11   6   8       19.47      345.94    328.15 o 
  12   6   8        4.09      252.12    268.24 o 
  13   6   8       32.88      -43.42    113.56 o 
   2   0   9      527.99      633.68     47.43 o 
   4   0   9     5766.68     6624.85    199.56 o 
   6   0   9     2903.52     3027.69    148.63 o 
   8   0   9      863.03      931.85     99.78 o 
  10   0   9      232.45      271.37     72.64 o 
  12   0   9      666.44      711.42     99.78 o 
  14   0   9      263.07      354.87    106.88 o 
  16   0   9      381.01      315.63     89.34 o 
  18   0   9      649.52      759.84    137.36 o 
  20   0   9      142.10      182.86    124.83 o 
  22   0   9       14.83       23.80    110.22 o 
  24   0   9       63.01       78.91    127.75 o 
  26   0   9        0.57       24.63    136.94 o 
  28   0   9       28.67       15.03    123.58 o 
  30   0   9        2.95        2.50    124.83 o 
   0   1   9     2470.24     2313.77    146.54 o 
   1   1   9      689.80      564.12     63.91 o 
   2   1   9      619.74      537.05     74.82 o 
   3   1   9     5704.31     6160.37    304.98 o 
   4   1   9      913.23      854.66    132.14 o 
   5   1   9     1114.77     1184.75     65.93 o 
   6   1   9      335.66      409.97     49.76 o 
   7   1   9     1263.52     1166.25    118.99 o 
   8   1   9      192.31      168.81     46.64 o 
   9   1   9      316.13      416.64     59.77 o 
  10   1   9      201.67      292.48    108.34 o 
  11   1   9     1776.79     1700.80    148.21 o 
  12   1   9      464.78      473.61     68.70 o 
  13   1   9       63.24       96.40     54.92 o 
  14   1   9       58.31      103.75     54.57 o 
  15   1   9      292.07      262.29     65.74 o 
  16   1   9      168.24      152.98     65.63 o 
  17   1   9      187.78      181.07    101.45 o 
  18   1   9     1023.84      923.48    103.50 o 
  19   1   9      226.67      248.29     70.92 o 
  20   1   9       62.31       24.49     55.95 o 
  21   1   9       18.06      -36.79     72.06 o 
  22   1   9       23.27      -58.55     92.68 o 
  23   1   9       97.67      157.53     79.77 o 
  24   1   9       64.30       94.79     79.65 o 
  25   1   9       18.30       34.22     73.55 o 
  26   1   9       16.99       17.73     89.62 o 
  27   1   9       25.19      -31.98     79.71 o 
  28   1   9       74.40       44.33     88.71 o 
  29   1   9        3.14       59.95    116.69 o 
  30   1   9       27.20        7.25    117.94 o 
   1   2   9      193.91      190.50     60.51 o 
   2   2   9      768.69      729.68     49.06 o 
   3   2   9     2733.91     2875.78     89.85 o 
   4   2   9       73.18      102.40     40.50 o 
   5   2   9     1341.55     1412.77     91.64 o 
   6   2   9      679.05      687.22     60.30 o 
   7   2   9       14.23       60.98     41.42 o 
   8   2   9      191.86      207.61     46.71 o 
   9   2   9       64.19       65.59     42.24 o 
  10   2   9       85.99      131.85     50.12 o 
  11   2   9      336.14      315.18     59.73 o 
  12   2   9      123.39      135.93     55.36 o 
  13   2   9      115.80      160.93     61.02 o 
  14   2   9      464.92      537.97     79.21 o 
  15   2   9       63.52       38.53     51.96 o 
  16   2   9      228.29      139.69     68.51 o 
  17   2   9      137.51      137.15     64.04 o 
  18   2   9       27.88      104.51     63.61 o 
  19   2   9       43.19       46.25     63.06 o 
  20   2   9       35.69       27.86     67.59 o 
  21   2   9       30.73      117.83     72.44 o 
  22   2   9       40.09       71.53     68.62 o 
  23   2   9       13.80        6.73     61.86 o 
  24   2   9        8.21       19.48     63.65 o 
  25   2   9       39.87      118.44     74.09 o 
  26   2   9       34.93       24.69     99.15 o 
  27   2   9       27.70       34.57     94.08 o 
  28   2   9        9.97       69.46     87.03 o 
  29   2   9       29.49       78.90    103.65 o 
   0   3   9      311.88      293.50    101.03 o 
   1   3   9      367.51      305.19     79.70 o 
   2   3   9     1097.76      946.67     94.71 o 
   3   3   9      322.43      293.87     53.41 o 
   4   3   9       12.47       12.55     43.86 o 
   5   3   9      477.20      472.03     66.53 o 
   6   3   9      993.42      918.17     81.28 o 
   7   3   9      296.92     1558.38    847.31 o 
   8   3   9       76.68       70.89     50.12 o 
   9   3   9      496.36      499.01     71.25 o 
  10   3   9      856.44      846.82     88.49 o 
  11   3   9      221.54      181.35     59.84 o 
  12   3   9       13.02       -0.30     55.67 o 
  13   3   9       21.27       14.82     58.87 o 
  14   3   9      303.11      338.84     73.85 o 
  15   3   9       29.76       61.49     60.56 o 
  16   3   9        1.24       58.53     70.14 o 
  17   3   9        3.37        8.38     65.18 o 
  18   3   9       47.67       56.98     69.35 o 
  19   3   9        6.86      -29.60     61.80 o 
  20   3   9       16.82       21.36     56.45 o 
  21   3   9      102.15       71.41     79.12 o 
  22   3   9       13.42        8.48     63.04 o 
  23   3   9        4.86       30.06     88.09 o 
  24   3   9        6.88      -43.40     63.57 o 
  25   3   9       52.98       54.74     67.46 o 
  26   3   9        2.96       80.71     72.93 o 
  27   3   9        2.17       14.51     90.18 o 
   1   4   9      339.97      235.06     82.82 o 
   2   4   9       10.62        4.85     71.16 o 
   3   4   9       21.66       14.55     71.26 o 
   4   4   9       82.46       52.67     79.12 o 
   5   4   9      170.65      166.70     79.45 o 
   6   4   9      599.62      544.25    228.16 o 
   7   4   9      174.96      185.37    115.65 o 
   8   4   9      149.82      156.56    121.91 o 
   9   4   9       22.23     -111.47     92.68 o 
  10   4   9       64.03       44.67     64.92 o 
  11   4   9       11.76       10.92     62.94 o 
  12   4   9       79.28      104.07     70.62 o 
  13   4   9       66.71       98.77     92.68 o 
  14   4   9        7.03       -0.72     64.13 o 
  15   4   9        8.28       56.28     63.77 o 
  16   4   9       46.12       15.60     59.34 o 
  17   4   9       79.27       24.28     67.88 o 
  18   4   9        1.91       44.62     71.21 o 
  19   4   9        3.22       -1.14     65.76 o 
  20   4   9        9.24       22.09     64.89 o 
  21   4   9       25.98      -10.17     66.19 o 
  22   4   9       15.78      -35.45     67.59 o 
  23   4   9       17.18       43.96     70.84 o 
  24   4   9        9.60       -8.42     73.04 o 
   0   5   9       93.41      158.65    133.60 o 
   1   5   9       54.93      155.36     94.98 o 
   2   5   9       18.00       59.03     80.90 o 
   3   5   9       16.07       78.73     90.32 o 
   4   5   9       93.23      145.03     84.16 o 
   5   5   9       18.37       52.31     76.16 o 
   6   5   9      133.54      106.15     77.53 o 
   7   5   9       40.73       99.07    189.13 o 
   8   5   9       15.55      129.46     84.13 o 
   9   5   9       33.25      176.99    140.70 o 
  10   5   9        8.91        1.67    117.73 o 
  11   5   9       64.99        2.50     95.61 o 
  12   5   9        7.10      -42.17    119.40 o 
  13   5   9        1.94      -75.98    122.74 o 
  14   5   9       36.81       98.11     98.11 o 
  15   5   9        1.80      -57.61    103.12 o 
  16   5   9        1.97      -30.48    123.16 o 
  17   5   9        4.39      -18.37    125.25 o 
  18   5   9       80.45        9.18    118.15 o 
  19   5   9        0.54       50.52    107.30 o 
   1   6   9       34.59       -3.20     91.36 o 
   2   6   9        6.93      -47.96     94.17 o 
   3   6   9       15.86      -29.60     88.20 o 
   4   6   9       14.54      -60.62     77.70 o 
   5   6   9        2.24      -11.58     85.77 o 
   6   6   9       13.90       67.10     97.60 o 
   7   6   9       28.30      105.85    107.41 o 
   8   6   9       10.27       79.57    109.81 o 
   9   6   9        7.14      -36.66     85.16 o 
  10   6   9        1.87      -97.69    114.39 o 
  11   6   9       19.19      181.53    107.35 o 
   0   0  10      523.90      518.11     65.13 o 
   2   0  10      230.89      243.20     56.57 o 
   4   0  10     5762.15     6159.75    194.55 o 
   6   0  10     1724.46     1931.34    126.08 o 
   8   0  10       92.95       57.20     55.94 o 
  10   0  10     1726.25     1740.55    134.85 o 
  12   0  10      343.75      360.30     79.32 o 
  14   0  10      682.78      655.89    133.60 o 
  16   0  10     1234.94     1424.92    152.39 o 
  18   0  10     2190.18     2709.97    217.52 o 
  20   0  10       78.90       45.92     92.27 o 
  22   0  10      551.38      738.14    169.92 o 
  24   0  10      198.78      244.65    123.58 o 
  26   0  10       26.91      102.70    136.10 o 
  28   0  10       12.63      159.07    150.72 o 
  30   0  10       20.62       10.02    151.55 o 
   1   1  10      538.82      489.47     60.79 o 
   2   1  10      232.26      179.50     27.60 o 
   3   1  10     2075.92     1892.99    146.54 o 
   4   1  10      754.85      741.26    136.10 o 
   5   1  10     1169.19     1123.07     66.56 o 
   6   1  10     1037.33     1058.37     67.80 o 
   7   1  10      799.17      756.33    103.75 o 
   8   1  10     1043.25      978.84     76.12 o 
   9   1  10      112.23      110.37     49.04 o 
  10   1  10      567.88      506.48    119.61 o 
  11   1  10       50.69      134.14     53.27 o 
  12   1  10       44.92       81.20     62.62 o 
  13   1  10      114.80      126.13     57.21 o 
  14   1  10      158.44      184.94     60.64 o 
  15   1  10      144.95      123.02     57.86 o 
  16   1  10       38.96        7.62     54.69 o 
  17   1  10      167.01      216.61     69.89 o 
  18   1  10      664.59      559.94     83.47 o 
  19   1  10       49.26       78.06     61.09 o 
  20   1  10      197.38      225.49     72.27 o 
  21   1  10        7.15       -1.36     79.21 o 
  22   1  10      185.93       80.38     84.97 o 
  23   1  10       23.27       17.25     69.31 o 
  24   1  10       55.32      -13.87     74.01 o 
  25   1  10       43.67      174.23     87.14 o 
  26   1  10        1.17       13.47     85.78 o 
  27   1  10        0.49       74.09     80.33 o 
  28   1  10        4.27       56.02     96.24 o 
  29   1  10       10.93       53.12    106.94 o 
  30   1  10        3.90       39.45     99.97 o 
   0   2  10        1.71       17.53     59.70 o 
   1   2  10      341.94      325.00     69.22 o 
   2   2  10     2431.72     2389.84     72.29 o 
   3   2  10        2.94        9.57     30.61 o 
   4   2  10       74.33       55.51     59.08 o 
   5   2  10      128.87      115.92     40.78 o 
   6   2  10      373.07      330.30     48.14 o 
   7   2  10       84.98       94.12     44.56 o 
   8   2  10       25.18      -11.36     38.70 o 
   9   2  10      165.92      136.19     47.42 o 
  10   2  10      626.73      555.70     74.73 o 
  11   2  10      269.28      174.19     55.47 o 
  12   2  10      233.46      215.46     56.23 o 
  13   2  10        5.32       56.23     54.14 o 
  14   2  10       31.93       12.14     60.12 o 
  15   2  10       88.62      102.49     58.21 o 
  16   2  10       78.41      120.32     78.49 o 
  17   2  10       44.00       10.68     62.95 o 
  18   2  10       16.67       25.19     58.56 o 
  19   2  10      133.77      232.72     71.03 o 
  20   2  10       37.14       18.57     58.74 o 
  21   2  10       57.05        6.99     60.21 o 
  22   2  10       19.71       12.12     60.57 o 
  23   2  10       23.63       89.18     68.51 o 
  24   2  10       64.36       32.56    101.87 o 
  25   2  10       53.00      125.93    109.59 o 
  26   2  10       30.89       79.38     88.42 o 
  27   2  10       14.17       -9.62     95.70 o 
  28   2  10        1.25      -17.22    102.47 o 
   1   3  10       11.23       -4.84     56.57 o 
   2   3  10       49.90       70.28     56.30 o 
   3   3  10      154.98      206.52     74.93 o 
   4   3  10      375.14      291.98     80.95 o 
   5   3  10       83.96       85.80     75.68 o 
   6   3  10      418.15      432.99     65.95 o 
   7   3  10      168.37      173.96     53.07 o 
   8   3  10      234.57      241.99     60.45 o 
   9   3  10      144.95      135.21     50.65 o 
  10   3  10       73.59       64.85     54.86 o 
  11   3  10        9.79       -0.20     45.31 o 
  12   3  10       20.20       33.84     57.16 o 
  13   3  10      268.94      309.56     74.38 o 
  14   3  10       99.26      159.57     63.25 o 
  15   3  10      108.27      148.13     65.44 o 
  16   3  10       77.25      127.16     68.46 o 
  17   3  10       28.52       58.53     66.36 o 
  18   3  10       26.64      105.63     71.19 o 
  19   3  10       28.62       46.88     65.90 o 
  20   3  10       15.61       31.41     61.55 o 
  21   3  10      111.15       61.83     64.28 o 
  22   3  10       82.96       67.53     68.05 o 
  23   3  10        3.95       31.65     67.12 o 
  24   3  10       22.33       94.04     72.46 o 
  25   3  10       20.95      -13.40     66.10 o 
  26   3  10        9.53       93.70     72.92 o 
   0   4  10      780.77      902.21    164.91 o 
   1   4  10       42.29       58.76     80.87 o 
   2   4  10      488.99      458.19    102.28 o 
   3   4  10      268.40      249.80     87.68 o 
   4   4  10      129.80      118.18     79.36 o 
   5   4  10      218.95      136.13     74.22 o 
   6   4  10       94.02      110.37     91.39 o 
   7   4  10      110.58       40.71     87.33 o 
   8   4  10      283.34      131.51     89.34 o 
   9   4  10       88.50      148.21    102.70 o 
  10   4  10       43.14       54.27    117.73 o 
  11   4  10      326.37      350.70    123.16 o 
  12   4  10       65.10        0.42    114.81 o 
  13   4  10       14.71       20.04     82.25 o 
  14   4  10       11.91      -78.49     97.28 o 
  15   4  10        2.92       46.34    100.62 o 
  16   4  10       22.43      -30.48    100.62 o 
  17   4  10       10.31      -84.33     98.11 o 
  18   4  10       59.69       24.63    107.71 o 
  19   4  10        8.86      -10.85     94.77 o 
  20   4  10       12.51     -123.58     82.66 o 
  21   4  10        6.28       17.12     94.77 o 
  22   4  10       27.75        5.43    106.46 o 
  23   4  10        4.81     -115.65     88.09 o 
   1   5  10       51.96       47.36     75.46 o 
   2   5  10       10.35       45.88     74.98 o 
   3   5  10       49.68      118.14     97.90 o 
   4   5  10      153.75      180.70     88.65 o 
   5   5  10      149.14       83.90     83.09 o 
   6   5  10       16.14       45.88     86.36 o 
   7   5  10      119.18      188.58     95.10 o 
   8   5  10        5.73      183.87    108.57 o 
   9   5  10       19.72      172.17    172.84 o 
  10   5  10        9.91      -22.13     99.78 o 
  11   5  10       49.49       86.42    133.60 o 
  12   5  10       13.25      149.05    130.26 o 
  13   5  10       22.80      -63.04     88.51 o 
  14   5  10       12.54      -27.97     96.02 o 
  15   5  10       19.22      -22.96    120.66 o 
  16   5  10       43.29       60.54    131.51 o 
  17   5  10        3.63     -104.79    107.71 o 
  18   5  10       10.83      -43.84     97.28 o 
   0   6  10       43.54        4.59    131.09 o 
   1   6  10       21.64      188.48    113.05 o 
   2   6  10       17.87       15.04    107.10 o 
   3   6  10       67.97       77.26    109.66 o 
   4   6  10        1.02       62.21    103.41 o 
   5   6  10       43.43       72.83     88.69 o 
   6   6  10       28.76       86.87     97.50 o 
   7   6  10       51.05       -1.22     95.17 o 
   8   6  10        5.26       64.58     84.82 o 
   9   6  10       14.56       10.53     79.54 o 
  10   6  10       34.66       69.69    146.12 o 
   2   0  11      225.99      138.38     68.68 o 
   4   0  11       11.21       84.79     47.39 o 
   6   0  11      187.65      175.77     62.21 o 
   8   0  11      388.80      254.26     72.64 o 
  10   0  11     2300.47     2404.37    157.40 o 
  12   0  11      219.04      252.59     78.49 o 
  14   0  11      767.75      658.39    132.76 o 
  16   0  11      159.40      111.89     84.75 o 
  18   0  11       49.20       78.07     90.60 o 
  20   0  11        1.46        0.00     92.68 o 
  22   0  11       43.03       71.39    121.49 o 
  24   0  11       10.72      131.09    135.69 o 
  26   0  11      106.52      115.65    121.07 o 
  28   0  11       36.67      118.57    147.79 o 
   0   1  11      419.68      203.32     73.06 o 
   1   1  11     1007.71      968.78    118.57 o 
   2   1  11      598.44      565.06     35.35 o 
   3   1  11     1109.15      981.69     60.65 o 
   4   1  11      704.89      644.61     46.82 o 
   5   1  11       81.26       91.41     39.25 o 
   6   1  11       82.53       71.95     38.92 o 
   7   1  11      127.89      156.79     46.33 o 
   8   1  11       48.71       76.62     45.36 o 
   9   1  11       56.11       51.35     43.47 o 
  10   1  11      119.58      151.24     52.96 o 
  11   1  11      666.00      777.65    115.65 o 
  12   1  11      106.79       94.20     57.70 o 
  13   1  11      117.34      152.67     60.81 o 
  14   1  11      129.39      141.20     61.68 o 
  15   1  11       34.40       40.95     53.85 o 
  16   1  11      730.21      668.03    127.55 o 
  17   1  11      113.73      182.34     66.18 o 
  18   1  11      253.08      174.60     67.54 o 
  19   1  11       66.86      112.58     65.39 o 
  20   1  11      117.40       80.12     64.71 o 
  21   1  11       78.70      107.78     88.12 o 
  22   1  11      122.53      236.72     86.58 o 
  23   1  11        8.65       31.29     71.32 o 
  24   1  11       16.24       17.84     76.42 o 
  25   1  11       26.33      132.75     87.40 o 
  26   1  11       64.07      104.07     83.58 o 
  27   1  11       32.24       19.83     85.94 o 
  28   1  11       26.98       -3.30     90.83 o 
  29   1  11        2.26      -15.36    104.43 o 
   1   2  11      348.57      267.52     60.01 o 
   2   2  11       39.83      -14.41     49.17 o 
   3   2  11      250.96      237.88     65.26 o 
   4   2  11      468.73      487.86     47.10 o 
   5   2  11      559.10      531.28     52.82 o 
   6   2  11       34.39       28.98     36.69 o 
   7   2  11      207.62      292.10     51.38 o 
   8   2  11       91.06       89.76     40.54 o 
   9   2  11      229.16      220.74     50.12 o 
  10   2  11       79.01       86.00     95.19 o 
  11   2  11       65.33      135.80     56.60 o 
  12   2  11       77.82       85.28     54.55 o 
  13   2  11     1683.16     1527.93    120.03 o 
  14   2  11      218.88      241.35     67.94 o 
  15   2  11       13.23       35.05     55.64 o 
  16   2  11        9.81      -11.67     61.19 o 
  17   2  11       25.93       26.44     69.93 o 
  18   2  11       13.10       48.76     59.37 o 
  19   2  11      133.77      109.48     62.67 o 
  20   2  11        4.41       29.06     62.21 o 
  21   2  11      196.20      147.30     67.92 o 
  22   2  11       19.72      112.23    124.83 o 
  23   2  11       25.54       20.01     67.76 o 
  24   2  11       15.17       68.73     81.84 o 
  25   2  11       31.47       46.13    117.73 o 
  26   2  11        2.18       39.43     82.80 o 
  27   2  11       15.06       97.91    105.27 o 
  28   2  11       10.13       -8.34    106.62 o 
   0   3  11       71.00       -5.43     84.33 o 
   1   3  11      384.98      264.87     75.33 o 
   2   3  11     1039.66     1047.55    133.81 o 
   3   3  11      354.40      196.48     82.87 o 
   4   3  11      125.01      111.95     74.09 o 
   5   3  11       71.02       38.02     75.29 o 
   6   3  11      294.74      300.18    124.41 o 
   7   3  11      666.64      681.77    131.09 o 
   8   3  11      640.95      671.34    135.69 o 
   9   3  11       44.08       -5.43     95.61 o 
  10   3  11      346.26      462.59    138.61 o 
  11   3  11      177.01      189.96    104.37 o 
  12   3  11        6.41      -50.10     78.91 o 
  13   3  11      154.28      171.59    117.32 o 
  14   3  11       59.42      156.14    116.06 o 
  15   3  11       67.46       49.43     59.74 o 
  16   3  11       63.93      -15.44     88.09 o 
  17   3  11      127.76      216.03     79.43 o 
  18   3  11       73.84      116.67     72.57 o 
  19   3  11       10.11       52.70     63.80 o 
  20   3  11       11.83        4.98     78.91 o 
  21   3  11        7.82       25.48     64.65 o 
  22   3  11       11.31       -7.27     59.48 o 
  23   3  11        0.50      -89.61     59.74 o 
  24   3  11        7.91       25.01     70.83 o 
  25   3  11        0.78        4.26     68.30 o 
  26   3  11        1.53      -12.03     70.22 o 
   1   4  11      228.01      151.64     75.85 o 
   2   4  11       75.43       80.12     81.83 o 
   3   4  11      362.20      495.63    108.25 o 
   4   4  11      350.35      305.06     80.46 o 
   5   4  11      287.06      227.75    230.88 o 
   6   4  11        2.67       70.99     81.59 o 
   7   4  11       40.24      115.53     93.07 o 
   8   4  11      170.66       62.62     83.92 o 
   9   4  11       16.18        9.60    111.47 o 
  10   4  11        3.41      -49.68     80.58 o 
  11   4  11       78.19       76.82    116.90 o 
  12   4  11       75.15      104.79     94.35 o 
  13   4  11       80.59       59.28    100.20 o 
  14   4  11       11.28      -72.64     86.00 o 
  15   4  11       18.80      -81.41     99.78 o 
  16   4  11       24.39       42.58    121.49 o 
  17   4  11        0.48      151.97    115.65 o 
  18   4  11        0.19      -28.81     93.94 o 
  19   4  11       20.87      -57.20     92.27 o 
  20   4  11        2.11      -19.62    100.62 o 
  21   4  11        5.16        8.35    106.88 o 
  22   4  11        1.35       40.91    114.39 o 
   0   5  11       41.33       14.19    121.07 o 
   1   5  11      108.99       59.93     79.97 o 
   2   5  11       54.34      101.51     78.23 o 
   3   5  11       66.85      185.14    100.81 o 
   4   5  11        3.30      147.13     98.16 o 
   5   5  11       75.02       51.57     76.91 o 
   6   5  11       18.59       57.48     90.92 o 
   7   5  11       14.19       80.75    101.71 o 
   8   5  11        8.41       -0.70    207.70 o 
   9   5  11        0.57       69.80    166.58 o 
  10   5  11      268.06      345.77    114.24 o 
  11   5  11        0.81       11.27    106.88 o 
  12   5  11        9.85      -22.13    106.04 o 
  13   5  11       13.88      -30.89    119.82 o 
  14   5  11       61.15       -8.35    106.88 o 
  15   5  11        5.87      -65.13    111.05 o 
  16   5  11        8.37      104.79    123.16 o 
  17   5  11        4.56       78.07    119.40 o 
   1   6  11       15.48       77.31    107.69 o 
   2   6  11       15.55       39.41    111.00 o 
   3   6  11       37.81      -42.48    106.52 o 
   4   6  11       14.21      -42.85     99.54 o 
   5   6  11       32.84      -30.47     95.88 o 
   6   6  11        0.23       99.48    147.79 o 
   7   6  11       11.53       41.97    114.69 o 
   8   6  11        9.37      -24.65     92.61 o 
   0   0  12     3116.95     3549.56    145.71 o 
   2   0  12      425.72      337.32     48.51 o 
   4   0  12      343.30      293.50     53.44 o 
   6   0  12      404.09      521.45     84.33 o 
   8   0  12     1049.32     1015.77    109.80 o 
  10   0  12     2816.22     2931.25    176.60 o 
  12   0  12      251.93      246.74     80.58 o 
  14   0  12       37.80      173.26    112.31 o 
  16   0  12      235.24      189.96     90.18 o 
  18   0  12      216.45      255.51    103.96 o 
  20   0  12      105.72      197.48    114.39 o 
  22   0  12        6.96      -15.45    113.98 o 
  24   0  12       32.56       30.89    130.68 o 
  26   0  12       88.47      145.29    118.57 o 
  28   0  12       62.54       50.10    137.36 o 
   1   1  12      293.39      229.27     51.87 o 
   2   1  12      539.63      529.39     34.13 o 
   3   1  12      477.09      459.83     36.43 o 
   4   1  12      165.10      212.80     36.05 o 
   5   1  12      781.73      823.45     60.95 o 
   6   1  12      105.86       78.40     42.04 o 
   7   1  12      149.85      141.41     46.18 o 
   8   1  12        5.66       60.85     43.86 o 
   9   1  12      110.67      176.10     53.76 o 
  10   1  12       10.30       59.70     84.75 o 
  11   1  12      107.59       97.39     53.44 o 
  12   1  12      501.48      509.56     74.42 o 
  13   1  12      308.20      381.36     73.89 o 
  14   1  12      409.82      440.57     92.89 o 
  15   1  12      173.79      278.69     72.24 o 
  16   1  12      106.14      180.72     69.35 o 
  17   1  12       37.03       13.43     61.32 o 
  18   1  12       42.86       43.28     61.48 o 
  19   1  12       14.78       16.87     58.87 o 
  20   1  12       67.40      -32.50     62.76 o 
  21   1  12       53.49       44.95     90.14 o 
  22   1  12        9.66       17.45     76.35 o 
  23   1  12        3.27       64.24    124.00 o 
  24   1  12        9.48     1554.47   1009.51 o 
  25   1  12       20.44       13.01     83.19 o 
  26   1  12       52.45      118.16     83.96 o 
  27   1  12        0.43       64.37     93.53 o 
  28   1  12        2.04       18.15    101.03 o 
   0   2  12       66.78       25.88     65.55 o 
   1   2  12      266.72      153.75     54.52 o 
   2   2  12       94.64       27.17     49.45 o 
   3   2  12      275.00      214.21     53.41 o 
   4   2  12      162.54      101.04     63.12 o 
   5   2  12      350.16      289.46     75.81 o 
   6   2  12      414.11      251.75     92.27 o 
   7   2  12      299.86      387.44    108.97 o 
   8   2  12      214.22      206.24     99.78 o 
   9   2  12       55.02       -0.42     65.55 o 
  10   2  12      128.25      184.63     52.44 o 
  11   2  12      936.92      942.33     84.43 o 
  12   2  12        8.07       32.45     50.89 o 
  13   2  12      262.63      308.02     69.36 o 
  14   2  12      344.94      303.82     67.35 o 
  15   2  12       31.62       99.96     64.44 o 
  16   2  12       10.03       26.53     63.14 o 
  17   2  12       40.84       76.58     67.84 o 
  18   2  12      201.20      191.29     68.06 o 
  19   2  12       16.75       20.85     61.52 o 
  20   2  12       84.32      132.38     69.08 o 
  21   2  12       57.20      106.75     69.95 o 
  22   2  12       65.37       70.56     64.53 o 
  23   2  12        4.52       28.66    104.79 o 
  24   2  12        4.86        5.52     77.93 o 
  25   2  12        8.80      110.43     85.61 o 
  26   2  12        1.14       28.29     84.36 o 
  27   2  12        1.74       28.02    105.61 o 
   1   3  12      514.83      513.71     82.22 o 
   2   3  12       48.29       57.94     67.97 o 
   3   3  12       51.10      119.21     71.92 o 
   4   3  12      124.32      104.40     68.72 o 
   5   3  12       73.80      157.73    130.05 o 
   6   3  12       16.12      165.45     89.57 o 
   7   3  12      405.50      549.43    123.16 o 
   8   3  12      516.30      454.24    132.76 o 
   9   3  12       96.02       72.64    105.63 o 
  10   3  12       31.36       37.99    106.04 o 
  11   3  12      111.20       20.87     76.40 o 
  12   3  12        2.97       30.06     98.53 o 
  13   3  12       15.93       -0.42     97.69 o 
  14   3  12      154.45      232.55    125.25 o 
  15   3  12       88.77        5.01     75.15 o 
  16   3  12       60.10      121.49    118.57 o 
  17   3  12       29.19        9.18    106.88 o 
  18   3  12       33.47      283.06    114.39 o 
  19   3  12       60.16       -2.50     87.67 o 
  20   3  12        4.75      -17.53     97.28 o 
  21   3  12        1.78      -65.96     91.43 o 
  22   3  12        2.54      -55.11     91.85 o 
  23   3  12        5.97       18.79     98.53 o 
  24   3  12       24.94      -57.61     88.93 o 
  25   3  12       10.15       64.29     95.19 o 
   0   4  12      176.06      217.10    129.01 o 
   1   4  12      543.92      651.86    102.58 o 
   2   4  12      132.30      133.06     80.19 o 
   3   4  12       56.62      142.47     82.31 o 
   4   4  12      234.17      247.95     83.66 o 
   5   4  12       56.76       42.98     61.69 o 
   6   4  12        2.61       21.34     86.08 o 
   7   4  12      107.34      203.67     94.35 o 
   8   4  12       55.01      195.49    128.38 o 
   9   4  12      102.79       43.84    106.46 o 
  10   4  12       39.28      -58.87    103.12 o 
  11   4  12        6.26       41.33     96.86 o 
  12   4  12        9.57      -68.89    103.12 o 
  13   4  12       10.65      -25.47     84.75 o 
  14   4  12        5.20      -50.93    106.88 o 
  15   4  12       58.32        7.93    119.40 o 
  16   4  12        8.13        0.42    108.97 o 
  17   4  12        7.45       -3.34     85.59 o 
  18   4  12       21.26       82.25    113.56 o 
  19   4  12       35.92      -30.48    123.16 o 
  20   4  12        1.22      -24.21    117.32 o 
  21   4  12        6.14       -0.83    123.58 o 
   1   5  12      162.80      120.92     93.52 o 
   2   5  12       45.32       67.28     84.51 o 
   3   5  12      151.62      143.68     92.60 o 
   4   5  12       83.35      101.52     87.94 o 
   5   5  12        1.39      -11.33     69.92 o 
   6   5  12       19.48       72.49     81.08 o 
   7   5  12       27.24       -7.41     80.61 o 
   8   5  12        3.54       24.67     82.37 o 
   9   5  12       16.11       22.58    232.13 o 
  10   5  12       31.02      236.03    289.53 o 
  11   5  12       14.15      118.70    325.23 o 
  12   5  12       15.15       38.41    136.52 o 
  13   5  12        2.22       45.09    111.89 o 
  14   5  12       19.07       22.54    102.70 o 
  15   5  12        4.82      -12.11    104.79 o 
  16   5  12        6.83      -88.51    123.16 o 
   0   6  12        9.07      -88.09    128.17 o 
   1   6  12        8.49       26.93    100.67 o 
   2   6  12       18.93       17.17    102.49 o 
   3   6  12        6.28       36.87     96.19 o 
   4   6  12       13.93       50.21     90.27 o 
   5   6  12        6.20       45.82     95.51 o 
   2   0  13     1740.54     1697.93    176.81 o 
   4   0  13      523.02      473.09     57.41 o 
   6   0  13      236.94      321.89     73.48 o 
   8   0  13      185.78      142.37     73.48 o 
  10   0  13      329.12      317.72     82.25 o 
  12   0  13        9.12      -23.38     65.13 o 
  14   0  13      578.46      829.57    144.04 o 
  16   0  13       50.80       22.54     83.08 o 
  18   0  13       66.02       69.30     91.43 o 
  20   0  13       70.18      181.19    111.05 o 
  22   0  13       81.21       26.30    121.49 o 
  24   0  13       82.82      169.92    139.86 o 
  26   0  13        9.73       69.30    111.05 o 
  28   0  13       10.34      558.19    185.79 o 
   0   1  13      145.86       92.68     66.38 o 
   1   1  13      256.03      228.26     60.95 o 
   2   1  13      341.48      358.35     59.49 o 
   3   1  13      232.78      173.09     52.62 o 
   4   1  13      381.85      377.85     58.27 o 
   5   1  13      287.52      338.60     64.89 o 
   6   1  13      128.80      143.62     83.92 o 
   7   1  13      534.85      635.07     66.00 o 
   8   1  13      280.11      320.58     90.18 o 
   9   1  13      103.67      128.15     53.44 o 
  10   1  13       83.36       57.52     50.06 o 
  11   1  13      178.70      137.39     56.35 o 
  12   1  13       40.71       30.76     58.66 o 
  13   1  13       23.59       13.43     65.76 o 
  14   1  13      201.21      261.85     88.72 o 
  15   1  13      498.28      567.80     89.00 o 
  16   1  13       96.92      137.08     69.33 o 
  17   1  13       75.13       86.04     66.53 o 
  18   1  13       43.98       16.49     62.35 o 
  19   1  13       20.55       75.36     66.76 o 
  20   1  13       48.76       52.26     63.39 o 
  21   1  13       54.66       18.23     87.74 o 
  22   1  13       39.97       92.04     86.41 o 
  23   1  13       51.53       76.39     80.79 o 
  24   1  13       18.86       -0.84     78.91 o 
  25   1  13       22.46       19.89     81.66 o 
  26   1  13       19.63      103.75     87.24 o 
  27   1  13       16.54        0.87     89.57 o 
   1   2  13      368.28      332.11     68.02 o 
   2   2  13      155.91      111.67     59.60 o 
   3   2  13       59.00       69.55     55.20 o 
   4   2  13      305.74      346.74     69.11 o 
   5   2  13       34.93      110.16     58.37 o 
   6   2  13       21.74       51.81     66.81 o 
   7   2  13      336.20      297.68    107.30 o 
   8   2  13      115.13      118.57     88.51 o 
   9   2  13        0.17      -23.80     75.57 o 
  10   2  13       49.91       89.34     95.19 o 
  11   2  13       38.51       41.75    100.20 o 
  12   2  13       92.57       75.57     92.68 o 
  13   2  13       25.55      -12.94     84.75 o 
  14   2  13      143.19      277.64    119.40 o 
  15   2  13       46.86       27.97     97.28 o 
  16   2  13       11.61       -0.83     80.58 o 
  17   2  13      124.69      144.04    108.55 o 
  18   2  13      113.59      149.88    109.38 o 
  19   2  13       23.24      167.42    111.89 o 
  20   2  13       20.91      163.66    121.49 o 
  21   2  13      154.92      185.79    117.32 o 
  22   2  13       36.06       52.60     96.86 o 
  23   2  13        3.19      -31.31     73.90 o 
  24   2  13       16.39      154.06    116.90 o 
  25   2  13       11.29       25.79    139.86 o 
  26   2  13        6.21        2.92    153.22 o 
   0   3  13      164.83      131.93    102.70 o 
   1   3  13        6.20        8.29     64.87 o 
   2   3  13      245.47      268.64     87.67 o 
   3   3  13       80.65      186.91     77.01 o 
   4   3  13       31.32       60.45     62.81 o 
   5   3  13       12.58       41.06     73.41 o 
   6   3  13      395.23      488.80     99.10 o 
   7   3  13       54.19       42.21     71.12 o 
   8   3  13       53.06       17.53    100.62 o 
   9   3  13      190.26      223.78    116.90 o 
  10   3  13      224.17      217.93     96.02 o 
  11   3  13       74.82      102.70     95.61 o 
  12   3  13       30.65      -25.88     98.95 o 
  13   3  13       67.51      124.00    116.06 o 
  14   3  13       92.64      108.13    105.21 o 
  15   3  13      205.25      260.94    122.74 o 
  16   3  13       79.96       58.03     94.77 o 
  17   3  13       25.69      -48.43     91.85 o 
  18   3  13       80.51      282.23    128.59 o 
  19   3  13       48.84      -24.63    108.13 o 
  20   3  13        5.39        6.26    111.05 o 
  21   3  13       18.47      146.54    119.82 o 
  22   3  13       12.28       58.03    111.89 o 
  23   3  13        3.83       11.69    112.31 o 
  24   3  13        1.84      -94.77     99.78 o 
   1   4  13      201.05      132.94    113.77 o 
   2   4  13       17.89       36.71     67.87 o 
   3   4  13      366.60      399.12    101.37 o 
   4   4  13      120.10       69.89     71.43 o 
   5   4  13      157.32      233.01     79.93 o 
   6   4  13      134.71      302.61    107.92 o 
   7   4  13       35.79       59.86    103.96 o 
   8   4  13      111.03      117.35    225.87 o 
   9   4  13      223.47      297.88    156.14 o 
  10   4  13       83.33      134.85    125.25 o 
  11   4  13        8.58      360.30    143.62 o 
  12   4  13       19.15      137.36    102.29 o 
  13   4  13       39.66      113.56    113.14 o 
  14   4  13        1.42       29.22    104.79 o 
  15   4  13       22.46       24.21    106.88 o 
  16   4  13       16.53      -45.92    109.80 o 
  17   4  13       21.65      111.89    121.91 o 
  18   4  13        3.27       58.45    124.00 o 
  19   4  13        7.89      -35.07    121.49 o 
  20   4  13        1.54     -108.55    110.22 o 
   0   5  13       31.76      -43.00    109.80 o 
   1   5  13        7.11        8.80     81.60 o 
   2   5  13       15.26       66.85     85.56 o 
   3   5  13       39.94       -3.42     88.92 o 
   4   5  13       66.35      146.33     96.20 o 
   5   5  13        5.29       33.86     85.96 o 
   6   5  13       38.75       70.68     86.26 o 
   7   5  13        7.59       34.27     88.99 o 
   8   5  13       24.37       32.62     88.71 o 
   9   5  13       25.02       76.95    134.64 o 
  10   5  13       46.23      125.20    258.01 o 
  11   5  13        1.69      128.30    327.74 o 
  12   5  13       14.25      208.25    226.49 o 
  13   5  13        4.71       -0.42    115.23 o 
  14   5  13       24.89       55.11    128.17 o 
  15   5  13       10.25      -28.81    131.51 o 
   2   0  14      278.32      236.30     66.80 o 
   4   0  14      187.19      191.21     67.63 o 
   6   0  14      765.91      736.88     95.61 o 
  10   0  14      700.62      641.28    103.96 o 
  12   0  14       29.50      133.60    111.47 o 
  14   0  14     2234.38     2688.68    207.08 o 
  16   0  14      809.77      870.90    134.43 o 
  18   0  14      159.34      333.58    113.56 o 
  20   0  14      140.61      149.88    107.71 o 
  22   0  14       12.61      -28.39    123.16 o 
  24   0  14        0.45       47.18    119.82 o 
  26   0  14       22.25      161.15    140.28 o 
   1   1  14      939.98      790.24     78.17 o 
   2   1  14      136.29       22.54     61.79 o 
   3   1  14      332.95      452.98    102.70 o 
   4   1  14       24.21       15.45     86.84 o 
   5   1  14      476.66      412.07     96.02 o 
   6   1  14        6.15       25.10     56.11 o 
   7   1  14       95.24      102.70     94.35 o 
   8   1  14       81.87       94.35     83.50 o 
   9   1  14      749.14      604.54    121.91 o 
  10   1  14      213.01      171.17     99.36 o 
  11   1  14       73.88       89.34     91.43 o 
  12   1  14       13.16        3.76     82.25 o 
  13   1  14       17.79      -27.55     86.42 o 
  14   1  14       41.06       22.91     62.42 o 
  15   1  14        8.03       30.74     61.78 o 
  16   1  14        5.36       22.32     61.32 o 
  17   1  14       14.11       24.56     61.05 o 
  18   1  14       30.87        5.66     65.40 o 
  19   1  14        3.51       -7.10     68.60 o 
  20   1  14      128.59      120.87     68.11 o 
  21   1  14       11.40      -39.52     83.57 o 
  22   1  14       24.63      -53.29     86.55 o 
  23   1  14       44.92       40.53     72.02 o 
  24   1  14        2.36       -1.44     76.47 o 
  25   1  14       16.56       82.26    157.40 o 
  26   1  14        4.92       67.06     92.31 o 
   0   2  14      176.38       60.95     81.83 o 
   1   2  14      248.10      209.93     64.63 o 
   2   2  14      478.23      514.17     75.42 o 
   3   2  14      289.07      209.46     67.15 o 
   4   2  14       29.31      -24.86     51.87 o 
   5   2  14       27.95      -45.47     56.96 o 
   6   2  14      508.71      564.64     91.60 o 
   7   2  14      172.45      218.52     79.20 o 
   8   2  14       28.45       50.52     77.24 o 
   9   2  14       40.56      -35.07     81.41 o 
  10   2  14      152.89       79.32    103.96 o 
  11   2  14      120.03      108.55    103.12 o 
  12   2  14      134.00      247.58     94.77 o 
  13   2  14      121.21       65.13    106.46 o 
  14   2  14      119.68      171.59     92.68 o 
  15   2  14      188.30       90.18    106.04 o 
  16   2  14       32.24      -90.18     92.27 o 
  17   2  14       20.53       86.42    102.70 o 
  18   2  14       15.25      -25.05     93.10 o 
  19   2  14       37.92      161.15    109.80 o 
  20   2  14       14.85        2.50     98.95 o 
  21   2  14       76.10      168.25    112.31 o 
  22   2  14       85.35        4.17    103.96 o 
  23   2  14       19.61       38.41    102.70 o 
  24   2  14       15.16       28.39     88.51 o 
  25   2  14       21.53      -96.02     98.95 o 
   1   3  14       67.36       49.63     64.39 o 
   2   3  14        7.98      -27.58     61.06 o 
   3   3  14       54.54        9.31     90.18 o 
   4   3  14        1.48       19.09     79.74 o 
   5   3  14      140.68      139.66     67.31 o 
   6   3  14       29.02      107.48     55.59 o 
   7   3  14       64.31      125.19    131.72 o 
   8   3  14      203.48      255.99     92.28 o 
   9   3  14      122.51      287.66    125.25 o 
  10   3  14       76.07       58.03     88.09 o 
  11   3  14       27.56       34.65     96.44 o 
  12   3  14       53.00       65.13     93.52 o 
  13   3  14        1.21      -41.33    109.80 o 
  14   3  14       22.68       55.53    100.62 o 
  15   3  14       53.64      134.85    108.13 o 
  16   3  14       57.55      120.24    124.41 o 
  17   3  14      126.31       73.48    117.32 o 
  18   3  14       34.37       40.08    109.80 o 
  19   3  14       27.37       21.71    100.62 o 
  20   3  14        0.20      -17.95     96.86 o 
  21   3  14       19.67      -19.62     95.19 o 
  22   3  14       13.55       40.91    106.88 o 
  23   3  14        5.25       -7.51    108.13 o 
   0   4  14       13.16      -18.37     95.19 o 
   1   4  14       69.48       50.52     61.99 o 
   2   4  14        3.90       91.01     85.26 o 
   3   4  14       31.93      -18.23     61.58 o 
   4   4  14       31.42      127.91    111.68 o 
   5   4  14      103.38       85.60     75.72 o 
   6   4  14       32.97       32.38     76.53 o 
   7   4  14      138.30       45.06     58.18 o 
   8   4  14       13.80      144.20     86.48 o 
   9   4  14      108.98      244.53     94.92 o 
  10   4  14        8.58      149.03    211.88 o 
  11   4  14        2.43      211.67    141.95 o 
  12   4  14       10.03       -6.68     81.41 o 
  13   4  14       32.99       22.96    106.46 o 
  14   4  14       30.43      -80.99    111.05 o 
  15   4  14       10.48      119.40    134.85 o 
  16   4  14       23.42       18.79    108.55 o 
  17   4  14        6.18      -69.72     89.34 o 
  18   4  14        6.10       31.73    105.63 o 
  19   4  14        4.92       86.00    108.97 o 
   1   5  14       22.53       50.71     76.65 o 
   2   5  14        7.92      -21.85     86.50 o 
   3   5  14        1.15       33.06     89.59 o 
   4   5  14        1.60        8.71     87.39 o 
   5   5  14       32.31       -6.04     84.86 o 
   6   5  14        0.29      -74.89     74.57 o 
   7   5  14        4.06       -7.84     75.37 o 
   8   5  14       15.24      -41.35     73.54 o 
   9   5  14       52.23       89.24    101.89 o 
  10   5  14       18.55       82.15    103.04 o 
  11   5  14        0.02      278.55    246.74 o 
  12   5  14       17.02      210.89    343.81 o 
  13   5  14       18.21      252.28    302.06 o 
   8   0  15       25.40       44.67     59.28 o 
  10   0  15      181.12      118.57     77.65 o 
  12   0  15      164.20       96.86    121.91 o 
  14   0  15      837.64      727.70    141.53 o 
  16   0  15      375.04      310.20     97.69 o 
  18   0  15       84.20      110.22     96.86 o 
  20   0  15       23.57      -10.02    105.63 o 
  22   0  15       78.23      197.06    138.61 o 
  24   0  15       90.08       96.44    129.84 o 
  26   0  15       18.25      222.11    158.65 o 
   0   1  15       22.31      -60.54     71.81 o 
   1   1  15      889.68      780.98    128.80 o 
   2   1  15      691.44      484.14     86.21 o 
   3   1  15      723.58      641.73     75.71 o 
   4   1  15       12.14       -1.67     53.54 o 
   5   1  15      191.32       86.31     54.14 o 
   6   1  15      203.20      334.02     70.39 o 
   7   1  15      697.77      727.22     89.57 o 
   8   1  15      321.57      301.85    103.12 o 
   9   1  15      577.60      604.12    121.07 o 
  10   1  15       38.71       19.62     85.59 o 
  11   1  15       12.47        8.77     91.01 o 
  12   1  15      205.50      118.57     91.85 o 
  13   1  15        5.31       13.36     84.33 o 
  14   1  15      115.91       64.71     91.43 o 
  15   1  15       80.05      234.63    106.04 o 
  16   1  15       93.74       94.35     94.35 o 
  17   1  15       23.71       38.41     87.67 o 
  18   1  15       78.97       34.23     83.92 o 
  19   1  15       11.62       73.90     94.35 o 
  20   1  15      106.51        0.00    156.98 o 
  21   1  15        0.15     2007.33    240.48 o 
  22   1  15        2.87      160.74    159.07 o 
  23   1  15       21.38      146.96    109.80 o 
  24   1  15       27.67       42.17    108.13 o 
  25   1  15        5.69        6.68    107.71 o 
  26   1  15       10.88     2170.57    265.11 o 
   1   2  15      189.22      208.23     62.73 o 
   2   2  15       37.23      -26.47     54.00 o 
   3   2  15      417.10      235.47     68.60 o 
   4   2  15      165.86      195.71     63.72 o 
   5   2  15       75.96       60.82     54.57 o 
   6   2  15       25.81      -28.90     59.29 o 
   7   2  15      202.38      276.82     96.02 o 
   8   2  15      157.88       35.07     75.98 o 
   9   2  15      117.22      160.74    101.03 o 
  10   2  15       15.69       36.32    100.20 o 
  11   2  15       84.44        2.09     90.60 o 
  12   2  15       84.86      132.35     96.44 o 
  13   2  15      122.97       20.46    103.96 o 
  14   2  15       26.87       -4.17     98.11 o 
  15   2  15       10.66       34.23     86.84 o 
  16   2  15       21.03       30.06     92.68 o 
  17   2  15      189.21      124.00    104.37 o 
  18   2  15       37.43      -14.61     99.36 o 
  19   2  15        5.59      -12.94     98.53 o 
  20   2  15        4.13       48.85    105.63 o 
  21   2  15        1.70      -51.77     82.25 o 
  22   2  15        2.35      -45.92     79.74 o 
  23   2  15       10.59        7.93    105.21 o 
  24   2  15        1.21      105.21    121.49 o 
   0   3  15      249.96      183.70     97.69 o 
   1   3  15       66.80        1.24     57.49 o 
   2   3  15       51.83       68.08     63.42 o 
   3   3  15       28.57       -3.04     62.08 o 
   4   3  15       35.68       50.81     71.73 o 
   5   3  15       63.49       25.17     58.71 o 
   6   3  15       61.64       43.77     63.07 o 
   7   3  15       35.13       72.10     65.02 o 
   8   3  15       94.94      271.73    140.07 o 
   9   3  15      132.00       89.76    115.23 o 
  10   3  15       84.95       58.03     84.33 o 
  11   3  15      352.78      375.75    129.42 o 
  12   3  15       92.60      164.91    109.38 o 
  13   3  15       96.62       85.17    116.06 o 
  14   3  15      161.42      227.12    121.49 o 
  15   3  15       20.52      -81.41     88.09 o 
  16   3  15       14.77       -1.67     91.43 o 
  17   3  15        7.42      -79.74     99.78 o 
  18   3  15       15.61       25.47    113.14 o 
  19   3  15        6.42      106.04    120.66 o 
  20   3  15        5.10     -126.08     97.69 o 
  21   3  15       20.40      -19.20    107.71 o 
  22   3  15       18.81      105.21    112.72 o 
   1   4  15       62.15       23.87    134.85 o 
   2   4  15        1.00       12.44     71.43 o 
   3   4  15       30.66      -34.07     67.73 o 
   4   4  15       11.39       21.92     77.58 o 
   5   4  15       38.88       26.88     84.50 o 
   6   4  15       16.26       59.40     72.52 o 
   7   4  15        5.03       37.43     63.47 o 
   8   4  15       13.74        7.10    105.84 o 
   9   4  15       17.17       67.43     80.46 o 
  10   4  15       12.86      182.37    202.90 o 
  11   4  15       14.92      158.88     89.10 o 
  12   4  15       36.73       34.65     99.36 o 
  13   4  15       31.90       40.50     97.69 o 
  14   4  15       23.72       62.21    116.48 o 
  15   4  15       20.82       43.00    128.59 o 
  16   4  15        7.52       -8.77    108.97 o 
  17   4  15        4.19       85.59    125.25 o 
  18   4  15        1.32       -3.76    124.83 o 
   0   5  15       33.30       32.98    131.93 o 
   1   5  15        0.22      -69.23     82.96 o 
   2   5  15        2.62      -29.01     81.05 o 
   3   5  15       24.71        0.73     82.60 o 
   4   5  15       13.63      -18.85     84.38 o 
   5   5  15        0.35       17.56     86.78 o 
   6   5  15       27.37       15.23     83.10 o 
   7   5  15       28.12       67.20     86.50 o 
   8   5  15       19.44       32.38     94.27 o 
   9   5  15        3.64        0.23     82.43 o 
  10   5  15        5.34      166.62    173.68 o 
  11   5  15        5.52      -13.24    111.04 o 
  20   0  16       14.49       36.32    106.88 o 
  24   0  16        5.00      307.70    153.22 o 
   2   1  16      589.16      600.36    116.06 o 
   3   1  16      229.41      265.95    103.96 o 
   4   1  16       65.89       43.00     86.00 o 
   5   1  16       70.42      166.58     99.36 o 
   6   1  16       17.24       -3.76     85.17 o 
   7   1  16      168.81      117.73     83.08 o 
   8   1  16      109.30        4.17     86.84 o 
   9   1  16      223.01      339.84    108.13 o 
  10   1  16       42.04       -7.93     93.52 o 
  11   1  16        3.23       40.50     93.94 o 
  12   1  16      215.56      252.17    104.79 o 
  13   1  16       41.85       -6.26     84.75 o 
  14   1  16      201.44      240.06    106.88 o 
  15   1  16      131.78      152.80     94.35 o 
  16   1  16       26.09       47.59     87.26 o 
  17   1  16       19.01        2.50     81.83 o 
  18   1  16        4.03      -34.23     92.27 o 
  19   1  16       19.61       47.18     96.44 o 
  20   1  16       35.44      143.20    136.52 o 
  21   1  16        1.29       83.92    154.89 o 
  22   1  16        0.39       43.84    147.38 o 
  23   1  16       18.70       -5.84    112.72 o 
  24   1  16       18.59       52.60    104.79 o 
   0   2  16      455.74      336.09    108.55 o 
   1   2  16       34.56       13.88     56.22 o 
   2   2  16      159.70      164.66     65.08 o 
   3   2  16      155.64       64.73     57.05 o 
   4   2  16      351.44      228.87     84.54 o 
   5   2  16      182.40      194.28     67.76 o 
   6   2  16        8.50       44.86     57.53 o 
   7   2  16       19.73        8.66     59.26 o 
   8   2  16       19.52      161.85     96.86 o 
   9   2  16       92.53       77.79    161.99 o 
  10   2  16      105.29       91.01    103.96 o 
  11   2  16      152.49      217.52    107.30 o 
  12   2  16       17.54      -10.85     93.10 o 
  13   2  16       86.68       97.69    108.13 o 
  14   2  16       64.75      100.20    109.80 o 
  15   2  16      131.59       96.02    107.30 o 
  16   2  16       92.89       50.10    101.03 o 
  17   2  16       22.82       27.97     91.01 o 
  19   2  16        3.20      152.39    110.22 o 
  20   2  16       33.86       19.20    103.12 o 
  21   2  16       11.92       47.18    106.46 o 
  22   2  16       59.13       91.43    108.55 o 
   1   3  16       12.52       35.17     62.08 o 
   2   3  16        1.19      -40.39     58.30 o 
   3   3  16      183.33      140.47     74.96 o 
   4   3  16       23.07      -22.09     63.20 o 
   5   3  16       59.23       52.51     62.04 o 
   6   3  16       30.90      107.19     76.40 o 
   7   3  16       67.17      133.47     77.24 o 
   8   3  16       86.18      117.53     74.73 o 
   9   3  16      150.51      290.93    157.61 o 
  10   3  16       36.61       48.95    165.54 o 
  11   3  16       18.28       37.57    104.37 o 
  12   3  16       18.55       40.91    109.80 o 
  13   3  16       56.61      -29.64     93.94 o 
  14   3  16       54.84      -39.24     98.95 o 
  15   3  16       21.14       19.62    112.31 o 
  16   3  16        4.33       43.84    116.06 o 
  17   3  16       11.55       13.36    100.20 o 
  18   3  16       11.91       16.28     91.85 o 
  19   3  16       32.57       46.76     97.28 o 
  20   3  16       23.17      -50.52     92.68 o 
   0   4  16       20.12      -61.79    107.71 o 
   1   4  16       48.63       32.12     67.18 o 
   2   4  16       52.07       18.83     70.50 o 
   3   4  16      125.35      133.63     81.38 o 
   4   4  16       47.09      126.37     82.88 o 
   5   4  16       25.83      -15.35     86.84 o 
   6   4  16        0.14       24.00     66.09 o 
   7   4  16        3.78      -46.19     69.20 o 
   8   4  16        8.74       43.75     77.60 o 
   9   4  16        5.22       64.04     79.96 o 
  10   4  16        1.53      162.47    215.01 o 
  11   4  16       13.27       96.15    167.63 o 
  12   4  16        4.22      302.92    268.66 o 
  13   4  16       11.03      -33.82     98.11 o 
  14   4  16       12.77       -8.35    103.54 o 
  15   4  16        5.02       46.76    113.98 o 
  16   4  16        3.34      -26.30    101.87 o 
   1   5  16        7.59       -8.89     92.72 o 
   2   5  16       16.84        0.70     86.01 o 
   3   5  16       12.17       53.88     85.73 o 
   4   5  16        7.14       42.20     86.56 o 
   5   5  16       13.08       41.53     83.95 o 
   6   5  16       12.79        9.60     77.04 o 
   7   5  16       19.76       26.08     83.68 o 
   8   5  16       19.57       65.99    140.91 o 
  13   1  17       16.21      111.89    103.12 o 
  14   1  17        7.62       -7.93     90.18 o 
  15   1  17       13.75      -19.20     83.92 o 
  16   1  17        4.06       33.40     89.34 o 
  17   1  17       12.94       19.62     94.77 o 
  18   1  17        9.45       -2.50     99.36 o 
  19   1  17        6.05       20.04     88.09 o 
  20   1  17       37.33      -21.71    148.21 o 
  21   1  17        8.28       91.43    157.40 o 
  22   1  17      118.79      -26.30    103.96 o 
  23   1  17        5.95       19.62    101.87 o 
   1   2  17       30.38        9.65     77.03 o 
   2   2  17       13.52       51.38     60.51 o 
   3   2  17       91.75       21.12     53.80 o 
   4   2  17       53.63        9.01     60.22 o 
   5   2  17      249.69      187.04     99.78 o 
   6   2  17       91.32       30.89     86.42 o 
   7   2  17      315.81      202.49     95.19 o 
   8   2  17       69.45       78.91     99.36 o 
   9   2  17      131.85      253.42    118.99 o 
  10   2  17       59.75     -105.63     83.92 o 
  11   2  17       74.89       48.85     99.36 o 
  12   2  17       39.47       32.98     96.44 o 
  13   2  17       55.97       63.46    101.87 o 
  14   2  17       31.97      -42.17    105.63 o 
  15   2  17       12.38       42.58    106.04 o 
  16   2  17       15.93       14.61    101.45 o 
  17   2  17        4.25      -43.84     95.61 o 
  18   2  17       11.05       19.20    102.29 o 
  19   2  17       20.50       -5.01    106.04 o 
  20   2  17        3.36       23.80    112.31 o 
  21   2  17        2.09      -31.73    100.20 o 
  22   2  17        2.96       67.22     93.52 o 
   0   3  17       46.57       44.67     92.68 o 
   1   3  17       10.23       18.50     66.48 o 
   2   3  17       83.12       83.50     67.31 o 
   3   3  17       55.08      102.33     71.52 o 
   4   3  17       21.62       53.31     68.17 o 
   5   3  17      115.34      121.32     74.17 o 
   6   3  17        9.72      -30.32     65.19 o 
   7   3  17       34.72       50.88     69.27 o 
   8   3  17       67.01       94.17     70.42 o 
   9   3  17        4.38       33.22    107.71 o 
  10   3  17       18.50      204.53    121.07 o 
  11   3  17       82.90      610.38    170.76 o 
  13   3  17       31.31       -5.84     93.52 o 
  14   3  17       26.02      -31.31    106.04 o 
  15   3  17       25.34     -157.19    104.79 o 
  16   3  17       34.03       20.87    115.23 o 
  17   3  17       42.45      -65.13    105.63 o 
  18   3  17       10.16      -12.52    109.38 o 
   1   4  17       46.81       93.90     74.83 o 
   2   4  17        7.90       30.06     79.53 o 
   3   4  17       74.55       59.93     82.46 o 
   4   4  17       33.32       56.54     85.61 o 
   5   4  17       48.93       42.79     72.62 o 
   6   4  17        9.55       38.60     76.98 o 
   7   4  17       39.41       67.56     86.47 o 
   8   4  17        8.91      -13.30     74.65 o 
   9   4  17       23.33       48.45     68.01 o 
  10   4  17        1.41       -7.58     66.80 o 
  11   4  17        2.97      106.88    155.10 o 
  12   4  17        9.62      262.38    319.39 o 
  13   4  17        5.68      286.33    421.46 o 
  14   4  17       24.68      201.00    261.77 o 
   0   5  17        3.95       -2.92    106.46 o 
   1   5  17        7.75       -9.01     80.57 o 
   2   5  17       10.80        9.45     77.19 o 
   3   5  17       23.24        5.59     78.82 o 
   4   5  17        4.36        6.03     91.06 o 
   7   2  18        4.71       24.63     92.68 o 
   8   2  18       26.43      137.77    109.38 o 
   9   2  18       19.11       13.36     97.69 o 
  10   2  18       32.33       16.70     91.85 o 
  11   2  18       58.20       92.27    106.04 o 
  12   2  18       51.93       95.19    104.37 o 
  13   2  18       55.22       46.34    103.54 o 
  14   2  18        0.00      -79.32    101.45 o 
  15   2  18        0.04      -40.50    103.54 o 
  16   2  18       39.82       93.10    108.55 o 
  17   2  18       17.15      -40.50     96.02 o 
  18   2  18       22.10      142.37    117.32 o 
  19   2  18       12.96      -13.36    108.13 o 
  20   2  18        7.53      -10.02     98.53 o 
   1   3  18       41.87       35.49     63.79 o 
   2   3  18       16.45       -2.77     65.33 o 
   3   3  18       12.51       -0.02     63.04 o 
   4   3  18        1.08      -15.69     63.17 o 
   5   3  18       27.88      -37.85     64.42 o 
   6   3  18       34.10       17.18     72.22 o 
   7   3  18       53.61       31.13     72.18 o 
   8   3  18       26.73       42.12     69.52 o 
   9   3  18        2.19      -15.03     80.58 o 
  10   3  18        6.98       32.98    107.71 o 
  11   3  18        3.87       32.15    111.05 o 
  12   3  18        2.61      -15.86     96.86 o 
  13   3  18        8.66      -21.71     96.44 o 
  14   3  18        4.26      -19.20    116.48 o 
  15   3  18        9.68       -9.18    121.07 o 
  16   3  18       26.31      -24.21    115.23 o 
  17   3  18        6.70      -60.54    107.71 o 
   0   4  18        3.57      -21.71     94.77 o 
   1   4  18       27.17       27.95     78.80 o 
   2   4  18       16.02      -48.73     76.16 o 
   3   4  18       11.01        1.53     75.24 o 
   4   4  18       22.45      -51.45     68.46 o 
   5   4  18       45.60      -19.77     69.28 o 
   6   4  18        3.24       43.64     79.30 o 
   7   4  18        0.00       36.53     78.75 o 
   8   4  18       16.55        3.48     78.57 o 
   9   4  18       21.72       92.61     85.17 o 
  10   4  18       10.69        1.40     73.79 o 
  11   4  18        6.58      -23.84     82.27 o 
  12   4  18        2.38      453.82    181.19 o 
   3   3  19        6.73      -56.78     77.65 o 
   4   3  19       22.16       25.05     98.11 o 
   5   3  19        4.03       -0.83     98.95 o 
   6   3  19       18.42       65.13    113.56 o 
   7   3  19       21.57      -33.82    109.38 o 
   8   3  19       22.91       70.14     91.43 o 
   9   3  19       74.93      244.24    123.58 o 
  10   3  19        6.63      -93.94    101.03 o 
  11   3  19       12.95      -75.98     99.78 o 
  12   3  19       11.41       45.09    106.88 o 
  13   3  19       22.36      -11.69    107.71 o 
  14   3  19        3.21       63.88    121.91 o 
  15   3  19       20.98      -43.84    114.81 o 
   1   4  19       19.25      -32.61     74.52 o 
   2   4  19        0.35      -61.16     81.44 o 
   3   4  19       11.97      -84.85     79.35 o 
   4   4  19        4.03      -31.56     70.33 o 
   5   4  19       11.39      139.26    175.77 o 
   6   4  19        0.72       16.29     73.79 o 
   7   4  19       22.49       57.71    168.25 o 
   8   4  19        2.15      -32.74     83.53 o 
   9   4  19        3.76     -119.84     79.89 o 
   1   4  20       42.38       15.03    113.14 o 
   2   4  20        4.81     -122.33    106.04 o 
   3   4  20        3.18     -108.55     96.86 o 
   4   4  20        0.43       42.17    114.39 o 
                                                 
